# Supplementary material for: Induction of Macrophage Function in Human THP-1 Cells Is Associated with Rewiring of MAPK Signaling and Activation of MAP3K7 (TAK1) Protein Kinase
Source: Front Cell Dev Biol. 2016 Mar 30;4:21. doi: 10.3389/fcell.2016.00021 (PMC4811913; doi:10.3389/fcell.2016.00021)
Supplement: Supplementary file 2 [file Table1.XLSX]

## Sheet: protein kinase abundance
Comparison of protein kinase abundance between macrophage-like and monocytic THP-1 cells
Results obtained from MaxQuant analysis. Kinases with two independent peptide identifications including one unique peptide were considered.
Combined log2-transformed SILAC ratios in bold were considered for quantification. Criteria were: At least two SILAC ratio counts derived from at least two independent replicates or from one replicate if the intensity-based ratio of at least one additional replicate indicates the same direction of regulation. Combined log2 SILAC-ratios of protein kinases indicating an at least two-fold change wer…
								combined				replicate 1				replicate 2				replicate 3
Majority protein IDs	Uniprot Entry First Hit	Protein name	Gene names	Kinase group affiliation	Peptides	Unique peptides	Considered	Log2 SILAC ratio (macrophage / monocyte)	SILAC ratio count	Intensity H (monocyte)	Intensity L (macrophage)	Log2 SILAC ratio (macrophage / monocyte)	SILAC ratio count	Intensity H (monocyte)	Intensity L (macrophage)	Log2 SILAC ratio (macrophage / monocyte)	SILAC ratio count	Intensity H (monocyte)	Intensity L (macrophage)	Log2 SILAC ratio (macrophage / monocyte)	SILAC ratio count	Intensity H (monocyte)	Intensity L (macrophage)
O95835;O95835-2	O95835	Serine/threonine-protein kinase LATS1	LATS1 WARTS	AGC	7	7		-	0	0	0	-	0	0	0	-	0	0	0	-	0	0	0
Q9Y2H9	Q9Y2H9	Microtubule-associated serine/threonine-protein kinase 1	MAST1 KIAA0973 SAST	AGC	2	1		-	0	0	0	-	0	0	0	-	0	0	0	-	0	0	0
Q15418;Q15418-3	Q15418	Ribosomal protein S6 kinase alpha-1	RPS6KA1 MAPKAPK1A RSK1	AGC	58	1		-	0	2759000	0	-	0	0	0	-	0	0	0	-	0	2759000	0
Q15349-2;Q15349-3;Q15349	Q15349	Ribosomal protein S6 kinase alpha-2	RPS6KA2 MAPKAPK1C RSK3	AGC	14	2		-	0	0	0	-	0	0	0	-	0	0	0	-	0	0	0
P42345	P42345	Serine/threonine-protein kinase mTOR	MTOR FRAP FRAP1 FRAP2 RAFT1 RAPT1	Atypical	2	2		-	0	0	0	-	0	0	0	-	0	0	0	-	0	0	0
Q13557-12	Q13557	Calcium/calmodulin-dependent protein kinase type II subunit delta	CAMK2D CAMKD	CAMK	36	1		-	0	0	0	-	0	0	0	-	0	0	0	-	0	0	0
Q13557-3;Q13557-9	Q13557	Calcium/calmodulin-dependent protein kinase type II subunit delta	CAMK2D CAMKD	CAMK	35	1		-	0	0	0	-	0	0	0	-	0	0	0	-	0	0	0
Q96L34;Q96L34-2	Q96L34	MAP/microtubule affinity-regulating kinase 4	MARK4 KIAA1860 MARKL1	CAMK	7	6		-	0	0	0	-	0	0	0	-	0	0	0	-	0	0	0
Q9Y2K2;Q9Y2K2-3;Q9Y2K2-2	Q9Y2K2	Serine/threonine-protein kinase SIK3	SIK3 KIAA0999 QSK L19	CAMK	2	2		-	0	0	0	-	0	0	0	-	0	0	0	-	0	0	0
P48730-2	P48730	Casein kinase I isoform delta	CSNK1D HCKID	CK1	24	1		-	0	0	0	-	0	0	0	-	0	0	0	-	0	0	0
Q16659	Q16659	Mitogen-activated protein kinase 6	MAPK6 ERK3 PRKM6	CMGC	2	1		-	0	0	0	-	0	0	0	-	0	0	0	-	0	0	0
Q9UKI8-2;Q9UKI8;Q9UKI8-5;Q9UKI8-4;Q9UKI8-3	Q9UKI8	Serine/threonine-protein kinase tousled-like 1	TLK1 KIAA0137	Other	2	1		-	0	0	0	-	0	0	0	-	0	0	0	-	0	0	0
O75385	O75385	Serine/threonine-protein kinase ULK1	ULK1 KIAA0722	Other	3	3		-	0	0	0	-	0	0	0	-	0	0	0	-	0	0	0
P42679-2;P42679;P42679-3	P42679	Megakaryocyte-associated tyrosine-protein kinase	MATK CTK HYL	TK	2	1		-	0	0	0	-	0	0	0	-	0	0	0	-	0	0	0
Q05397-2;Q05397-5;Q05397;Q05397-3;Q05397-4;Q05397-6	Q05397	Focal adhesion kinase 1	PTK2 FAK FAK1	TK	4	3		-	0	202150	0	-	0	0	0	-	0	0	0	-	0	202150	0
P10398	P10398	Serine/threonine-protein kinase A-Raf	ARAF ARAF1 PKS PKS2	TKL	2	1		-	0	0	0	-	0	0	0	-	0	0	0	-	0	0	0
Q13873	Q13873	Bone morphogenetic protein receptor type-2	BMPR2 PPH1	TKL	2	2		-	0	0	0	-	0	0	0	-	0	0	0	-	0	0	0
P04049-2;P04049	P04049	RAF proto-oncogene serine/threonine-protein kinase	RAF1 RAF	TKL	3	2		-	0	0	0	-	0	0	0	-	0	0	0	-	0	0	0
O15264	O15264	Mitogen-activated protein kinase 13	MAPK13 PRKM13 SAPK4	CMGC	3	3	x	3.63646	3	5400500	348860	2.92972	2	3113300	131530	3.63646	1	2096500	217340	-	0	190640	0
P53667-4;P53667;P53667-2	P53667	LIM domain kinase 1	LIMK1 LIMK	TKL	19	19	x	2.94719	52	137570000	19381000	2.77507	18	37920000	5448100	3.11117	19	62935000	9561900	3.42328	15	36717000	4371300
Q13554	Q13554	Calcium/calmodulin-dependent protein kinase type II subunit beta	CAMK2B CAM2 CAMK2 CAMKB	CAMK	22	1	x	2.87292	4	11213000	1672100	2.88257	2	4200300	845040	2.87292	2	7013100	827010	-	0	0	0
Q13554-3;Q13554-7	Q13554	Calcium/calmodulin-dependent protein kinase type II subunit beta	CAMK2B CAM2 CAMK2 CAMKB	CAMK	24	3	x	2.8706	30	85254000	16016000	3.03327	12	29464000	7701900	2.99931	8	31157000	3168700	2.62184	10	24634000	5145700
Q9UKE5;Q9UKE5-4;Q9UKE5-3;Q9UKE5-7;Q9UKE5-2;Q9UKE5-6;Q9UKE5-5;Q9UKE5-8	Q9UKE5	TRAF2 and NCK-interacting protein kinase	TNIK KIAA0551	STE	20	7	x	2.30272	5	3372400	81177	1.99028	1	282190	30621	3.46683	1	793450	5286.9	2.30272	3	2296800	45270
Q9UQM7;Q9UQM7-2	Q9UQM7	Calcium/calmodulin-dependent protein kinase type II subunit alpha	CAMK2A CAMKA KIAA0968	CAMK	15	5	x	2.28567	9	29189000	1523200	2.93346	2	9588100	874130	4.61776	5	18792000	493550	1.52599	2	808650	155540
Q12866	Q12866	Tyrosine-protein kinase Mer	MERTK MER	TK	10	10	x	2.27146	17	29690000	3891500	1.70529	7	8704800	1355100	2.87567	7	16703000	1850700	2.35122	3	4282400	685650
P09769	P09769	Tyrosine-protein kinase Fgr	FGR SRC2	TK	26	24	x	1.99666	105	497950000	101320000	2.41989	42	236580000	42667000	1.99666	31	151740000	29947000	1.54928	32	109630000	28707000
Q04771	Q04771	Activin receptor type-1	ACVR1 ACVRLK2	TKL	2	2	x	1.98616	3	2756500	433740	-	0	454150	0	1.57175	1	810510	164420	1.98793	2	1491800	269310
P46734;P46734-3;P46734-2	P46734	Dual specificity mitogen-activated protein kinase kinase 3	MAP2K3 MEK3 MKK3 PRKMK3 SKK2	STE	8	8	x	1.79206	17	16782000	5210900	2.0373	5	4963200	2091600	1.53191	7	8301600	2379300	1.79206	5	3517300	740050
Q14164;Q14164-2	Q14164	Inhibitor of nuclear factor kappa-B kinase subunit epsilon	IKBKE IKKE IKKI KIAA0151	Other	18	15	x	1.77078	66	148690000	99067000	2.10787	27	70540000	30493000	1.77078	18	46057000	48266000	1.37557	21	32090000	20308000
Q14012	Q14012	Calcium/calmodulin-dependent protein kinase type 1	CAMK1	CAMK	15	11	x	1.74087	70	211530000	52851000	1.89148	24	57018000	12679000	1.72695	25	115020000	29633000	1.6312	21	39496000	10539000
O43318;O43318-2;O43318-3;O43318-4	O43318	Mitogen-activated protein kinase kinase kinase 7	MAP3K7 TAK1	TKL	5	5	x	1.71255	2	1850100	240770	-	0	0	0	-	0	411810	0	1.71255	2	1438300	240770
O94804	O94804	Serine/threonine-protein kinase 10	STK10 LOK	STE	75	74	x	1.69287	378	1696400000	1036500000	1.41535	146	587830000	364160000	1.97449	120	694550000	356330000	1.04329	112	414030000	316020000
Q02750;Q02750-2	Q02750	Dual specificity mitogen-activated protein kinase kinase 1	MAP2K1 MEK1 PRKMK1	STE	21	13	x	1.64129	112	519280000	130460000	1.77828	49	250800000	65324000	1.56995	32	157780000	38867000	1.5609	31	110700000	26265000
Q86YV5	Q86YV5	Tyrosine-protein kinase SgK223	SGK223	Other	2	2		1.57068	1	1907500	571510	-	0	120560	0	1.57068	1	1786900	571510	-	0	0	0
Q8N5S9;Q8N5S9-2	Q8N5S9	Calcium/calmodulin-dependent protein kinase kinase 1	CAMKK1 CAMKKA	Other	6	5	x	1.47895	8	21182000	3381400	-	0	0	0	1.19284	5	16103000	2872800	1.60762	3	5079300	508590
Q13177	Q13177	Serine/threonine-protein kinase PAK 2;PAK-2p27;PAK-2p34	PAK2	STE	3	3		1.37643	1	582770	109220	-	0	0	0	1.37643	1	582770	109220	-	0	0	0
P45985;P45985-2	P45985	Dual specificity mitogen-activated protein kinase kinase 4	MAP2K4 JNKK1 MEK4 MKK4 PRKMK4 SEK1 SERK1 SKK1	STE	3	3	x	1.36097	10	37244000	5352700	1.46438	4	10389000	2193300	0.839725	2	5158900	929550	1.77196	4	21696000	2229800
Q04759;Q04759-2	Q04759	Protein kinase C theta type	PRKCQ PRKCT	AGC	3	3		1.28683	1	1331100	510740	1.28683	1	1331100	510740	-	0	0	0	-	0	0	0
Q00535;Q00535-2	Q00535	Cyclin-dependent kinase 5	CDK5 CDKN5	CMGC	24	23	x	1.23491	268	3249000000	1253200000	1.33297	117	1330300000	521030000	1.15849	81	1251200000	477380000	1.17137	70	667430000	254840000
P12931-2;P12931	P12931	Proto-oncogene tyrosine-protein kinase Src	SRC SRC1	TK	27	18	x	1.23246	91	332340000	128400000	1.32507	40	157660000	60352000	0.69129	26	84111000	31888000	1.34022	25	90570000	36157000
O00141-2;O00141-5;O00141-3;O00141;O00141-4	O00141	Serine/threonine-protein kinase Sgk1	SGK1 SGK	AGC	5	5	x	1.23013	5	7125700	2632700	1.76665	1	987740	146870	-	0	0	0	0.384056	4	6137900	2485900
Q9Y2U5	Q9Y2U5	Mitogen-activated protein kinase kinase kinase 2	MAP3K2 MAPKKK2 MEKK2	STE	25	21	x	1.22641	52	124810000	48857000	1.37696	16	40323000	13619000	0.8405	17	40726000	18934000	1.68525	19	43764000	16304000
Q14289-2;Q14289	Q14289	Protein-tyrosine kinase 2-beta	PTK2B FAK2 PYK2 RAFTK	TK	47	46	x	1.18942	225	957990000	435680000	1.27059	83	317080000	158730000	1.25144	81	435160000	194610000	1.06305	61	205750000	82337000
O94921;O94921-2;O94921-3	O94921	Cyclin-dependent kinase 14	CDK14 KIAA0834 PFTK1	CMGC	18	17	x	1.15316	24	50300000	21907000	1.58632	6	18778000	6534500	0.686452	8	16204000	9471600	1.17176	10	15318000	5901000
Q96BR1;Q96BR1-2	Q96BR1	Serine/threonine-protein kinase Sgk3	SGK3 CISK SGKL	AGC	2	2	x	1.13321	5	3664100	22014000	-1.62924	2	1374600	21141000	1.13854	2	1831200	720900	1.57785	1	458320	152220
Q07002-2;Q07002;Q07002-3	Q07002	Cyclin-dependent kinase 18	CDK18 PCTAIRE3 PCTK3	CMGC	16	14	x	1.1161	9	8867500	3244000	1.08106	2	1743500	809030	1.74072	4	4819900	1548900	1.1161	3	2304100	886040
Q13555-9	Q13555	Calcium/calmodulin-dependent protein kinase type II subunit gamma	CAMK2G CAMK CAMK-II CAMKG	CAMK	27	1		1.02994	2	2953700	1351100	1.02994	2	2953700	1351100	-	0	0	0	-	0	0	0
Q9Y5S2	Q9Y5S2	Serine/threonine-protein kinase MRCK beta	CDC42BPB KIAA1124	AGC	2	2	x	1.02383	2	1215500	585870	0.531719	1	394710	266550	1.51598	1	820740	319320	-	0	0	0
Q15418-2	Q15418	Ribosomal protein S6 kinase alpha-1	RPS6KA1 MAPKAPK1A RSK1	AGC	63	6	x	0.917597	538	4723900000	2323500000	0.880259	217	1901900000	890150000	0.927798	180	1649000000	879360000	0.918306	141	1173000000	553970000
Q05823	Q05823	2-5A-dependent ribonuclease	RNASEL RNS4	Other	2	2	x	0.912673	4	1579800	423540	0.640389	1	178570	61221	1.78827	2	1196700	302140	1.18495	1	204490	60179
P06239-3;P06239	P06239	Tyrosine-protein kinase Lck	LCK	TK	2	1		0.898538	1	328030	71241	-	0	0	0	-	0	0	0	0.898538	1	328030	71241
Q00537;Q00537-2	Q00537	Cyclin-dependent kinase 17	CDK17 PCTAIRE2 PCTK2	CMGC	13	10	x	0.830485	10	9436200	3960700	0.690987	1	995620	534210	0.802286	4	3908200	2085100	0.890974	5	4532400	1341400
P27448;P27448-2;P27448-4;P27448-3;P27448-8;P27448-7;P27448-6	P27448	MAP/microtubule affinity-regulating kinase 3	MARK3 CTAK1 EMK2	CAMK	38	32	x	0.828255	33	53445000	25683000	0.90996	11	19197000	9846000	1.005	10	17244000	7134700	0.462634	12	17004000	8702100
Q9Y6E0	Q9Y6E0	Serine/threonine-protein kinase 24;Serine/threonine-protein kinase 24 36 kDa subunit;Serine/threonine-protein kinase 24 12 kDa subunit	STK24 MST3 STK3	STE	18	1		0.701177	1	605000	406130	-	0	0	0	0.701177	1	605000	406130	-	0	0	0
Q9Y6E0-2	Q9Y6E0	Serine/threonine-protein kinase 24	STK24 MST3 STK3	STE	20	3	x	0.700005	33	52997000	24404000	0.792757	14	24697000	11510000	0.694461	9	15885000	7056300	0.592288	10	12414000	5838400
Q6PHR2;Q6PHR2-3	Q6PHR2	Serine/threonine-protein kinase ULK3	ULK3	Other	24	24	x	0.696985	120	279240000	154270000	0.86741	48	119060000	64952000	0.537424	34	83326000	46968000	0.550381	38	76856000	42348000
P09619	P09619	Platelet-derived growth factor receptor beta	PDGFRB PDGFR PDGFR1	TK	3	3	x	0.67542	8	31573000	17846000	0.811751	4	11725000	6505900	0.67542	2	12251000	6956900	0.626001	2	7597600	4383000
Q9BYT3;Q9BYT3-2	Q9BYT3	Serine/threonine-protein kinase 33	STK33	CAMK	2	2		0.674222	1	302840	122640	0.674222	1	302840	122640	-	0	0	0	-	0	0	0
Q9Y4K4	Q9Y4K4	Mitogen-activated protein kinase kinase kinase kinase 5	MAP4K5	STE	6	6	x	0.661068	8	16807000	10438000	1.56918	4	8147300	3761800	0.937105	1	5793200	3120800	-1.43765	3	2866200	3555300
Q9HCP0;Q9HCP0-2	Q9HCP0	Casein kinase I isoform gamma-1	CSNK1G1	CK1	13	5	x	0.660178	28	29494000	12932000	1.19548	11	13399000	6200400	0.454901	8	9311500	4085900	0.611447	9	6783100	2645900
Q9UHD2	Q9UHD2	Serine/threonine-protein kinase TBK1	TBK1 NAK	Other	39	36	x	0.628608	308	1781700000	1093200000	0.994873	123	757660000	410350000	0.580634	92	567000000	366760000	0.245403	93	457030000	316100000
P49841-2;P49841	P49841	Glycogen synthase kinase-3 beta	GSK3B	CMGC	19	10	x	0.626781	167	1606400000	934760000	0.780983	62	460250000	299620000	0.56546	50	629810000	332300000	0.608078	55	516310000	302840000
Q13418	Q13418	Integrin-linked protein kinase	ILK ILK1 ILK2	TKL	12	12	x	0.623821	65	138050000	85371000	0.804274	29	66658000	39615000	0.56672	18	45815000	27914000	0.32563	18	25582000	17843000
P49840	P49840	Glycogen synthase kinase-3 alpha	GSK3A	CMGC	22	13	x	0.60014	135	701690000	414880000	0.788963	45	216230000	119600000	0.568602	45	262360000	160730000	0.497242	45	223110000	134550000
P48729-2	P48729	Casein kinase I isoform alpha	CSNK1A1	CK1	21	1		0.577229	1	505970	215360	-	0	0	0	-	0	0	0	0.577229	1	505970	215360
Q9UEE5	Q9UEE5	Serine/threonine-protein kinase 17A	STK17A DRAK1	CAMK	5	5	x	0.541807	6	6707000	4368300	0.86478	2	3001100	1755000	0.0779697	1	998510	1145500	0.494434	3	2707400	1467800
Q8WZ42-12;Q8WZ42-8;Q8WZ42;Q8WZ42-2;Q8WZ42-7;Q8WZ42-4;Q8WZ42-11;Q8WZ42-5;Q8WZ42-9;Q8WZ42-10;Q8WZ42-3	Q8WZ42	Titin	TTN	CAMK	7	4	x	0.496041	11	47391000	31582000	0.817587	3	24935000	16170000	0.134968	3	9515200	5973600	0.496041	5	12941000	9438500
P28482	P28482	Mitogen-activated protein kinase 1	MAPK1 ERK2 PRKM1 PRKM2	CMGC	27	22	x	0.466078	281	2640500000	1729200000	0.609288	121	1182800000	785790000	0.400758	85	978310000	624040000	0.238	75	479370000	319380000
P19525;P19525-2	P19525	Interferon-induced, double-stranded RNA-activated protein kinase	EIF2AK2 PKR PRKR	Other	2	2	x	0.461243	8	4294600	2731300	1.13959	3	1581300	832820	0.452748	2	1308900	831850	0.320486	3	1404300	1066700
Q8N4C8;Q8N4C8-3;Q8N4C8-2;Q8N4C8-4;Q8N4C8-5	Q8N4C8	Misshapen-like kinase 1	MINK1 B55 MAP4K6 MINK YSK2 ZC3	STE	16	7	x	0.442654	98	103970000	53702000	0.150033	34	23495000	17582000	0.380728	30	36802000	21379000	1.27292	34	43668000	14741000
Q9NYL2-2	Q9NYL2	Mitogen-activated protein kinase kinase kinase MLT	ZAK MLTK HCCS4	TKL	6	1	x	0.431929	9	4623000	3647000	0.634061	3	1666600	1068300	-0.0194884	4	2034300	2198000	1.02198	2	922070	380630
P48729	P48729	Casein kinase I isoform alpha	CSNK1A1	CK1	21	1	x	0.42746	117	440970000	298780000	0.539813	56	174600000	119970000	0.301764	35	185280000	126190000	0.331354	26	81088000	52628000
P48730	P48730	Casein kinase I isoform delta	CSNK1D HCKID	CK1	26	3	x	0.383511	126	297330000	208760000	0.425753	49	121610000	91343000	0.16393	43	98173000	76304000	0.61916	34	77542000	41109000
P36507	P36507	Dual specificity mitogen-activated protein kinase kinase 2	MAP2K2 MEK2 MKK2 PRKMK2	STE	29	21	x	0.376995	323	2015300000	1368500000	0.568559	131	891920000	583320000	0.286621	103	695880000	468750000	0.215379	89	427490000	316440000
Q8IVH8;Q8IVH8-3;Q8IVH8-2	Q8IVH8	Mitogen-activated protein kinase kinase kinase kinase 3	MAP4K3 RAB8IPL1	STE	6	5	x	0.368216	21	21689000	12757000	0.204383	6	5730700	4046400	0.347876	8	9883600	6011700	0.844044	7	6074700	2698900
P51617;P51617-3;P51617-2;P51617-4;P51955;P51955-4;P51955-2;P51955-3	P51617	Interleukin-1 receptor-associated kinase 1;Serine/threonine-protein kinase Nek2	IRAK1 IRAK	TKL	2	2	x	0.264287	8	11415000	9617600	-0.171079	4	4254900	5495000	0.732668	2	4453300	2494900	0.681053	2	2707200	1627700
O15530-2	O15530	3-phosphoinositide-dependent protein kinase 1	PDPK1 PDK1	AGC	25	1	x	0.240827	10	25451000	16827000	0.261708	3	7189600	4844900	0.453715	3	11818000	7269900	0.184293	4	6443800	4712100
P49674	P49674	Casein kinase I isoform epsilon	CSNK1E	CK1	21	8	x	0.175941	11	21955000	18462000	0.178567	4	8566400	8239900	0.158445	4	8767600	7342400	0.383962	3	4621200	2879400
Q15746;Q15746-6;Q15746-3;Q15746-2;Q15746-5;Q15746-4;Q15746-7	Q15746	Myosin light chain kinase, smooth muscle;Myosin light chain kinase, smooth muscle, deglutamylated form	MYLK MLCK MLCK1 MYLK1	CAMK	2	2	x	0.139315	8	26814000	23216000	0.355055	3	8401200	6942900	0.0467273	3	10925000	10248000	0.0748057	2	7487900	6024800
P45983-3;P45983-4;P45983-2;P45983	P45983	Mitogen-activated protein kinase 8	MAPK8 JNK1 PRKM8 SAPK1 SAPK1C	CMGC	21	15	x	0.128961	117	212470000	176250000	0.288558	38	60070000	50713000	0.0199747	36	76067000	62781000	0.118147	43	76337000	62756000
O43353;O43353-2	O43353	Receptor-interacting serine/threonine-protein kinase 2	RIPK2 CARDIAK RICK RIP2 UNQ277/PRO314/PRO34092	TKL	6	6	x	0.11951	18	19513000	10461000	-0.666938	2	1691800	1181000	-0.479231	7	9912900	5105700	0.704324	9	7908200	4174500
O15530;O15530-3;O15530-4;O15530-5;Q6A1A2	O15530	3-phosphoinositide-dependent protein kinase 1;Putative 3-phosphoinositide-dependent protein kinase 2	PDPK1 PDK1	AGC	27	3	x	0.103736	151	420080000	363440000	0.209762	50	116590000	100090000	0.171352	47	176390000	142700000	-0.0147838	54	127100000	120650000
P45984-2;P45984-3;P45984;P45984-4	P45984	Mitogen-activated protein kinase 9	MAPK9 JNK2 PRKM9 SAPK1A	CMGC	18	13	x	0.0969772	93	209760000	172780000	0.310271	31	72770000	56940000	0.0185419	28	76282000	63850000	0.00965501	34	60711000	51992000
Q9Y6M4	Q9Y6M4	Casein kinase I isoform gamma-3	CSNK1G3	CK1	18	1	x	0.0952654	10	8979100	7714200	0.0952654	4	3287600	2999300	-0.229465	3	3809400	3388900	0.51167	3	1882100	1326000
Q99759-2;Q99759	Q99759	Mitogen-activated protein kinase kinase kinase 3	MAP3K3 MAPKKK3 MEKK3	STE	16	12	x	0.0950959	5	4267000	3606700	1.71184	1	1125300	169230	-0.253989	4	2871900	3437500	-	0	269870	0
Q96S44	Q96S44	TP53-regulating kinase	TP53RK C20orf64 PRPK	Other	11	11	x	0.0905725	96	484330000	405380000	0.264409	37	141250000	115270000	0.0263373	33	211270000	172000000	-0.129085	26	131810000	118110000
O00506	O00506	Serine/threonine-protein kinase 25	STK25 SOK1 YSK1	STE	10	3	x	0.0889911	18	11389000	9776800	0.147921	7	4881400	4136100	0.0810338	6	3952400	3325500	0.0402002	5	2555400	2315200
O75116	O75116	Rho-associated protein kinase 2	ROCK2 KIAA0619	AGC	10	9	x	0.0762499	42	19969000	20634000	0.240248	14	2738100	5203200	0.403294	9	3469100	4485800	-0.121281	19	13762000	10945000
O60885;O60885-2	O60885	Bromodomain-containing protein 4	BRD4 HUNK1	Atypical	3	2	x	0.0714819	3	2649800	2227600	0.0547069	2	1580000	1464200	0.0714819	1	1069800	763370	-	0	0	0
P17612;P17612-2	P17612	cAMP-dependent protein kinase catalytic subunit alpha	PRKACA PKACA	AGC	3	3	x	0.0540028	2	724100	674200	-	0	0	0	0.571643	1	543370	451100	-0.463622	1	180730	223100
Q13163;Q13163-3;Q13163-2;Q13163-4	Q13163	Dual specificity mitogen-activated protein kinase kinase 5	MAP2K5 MEK5 MKK5 PRKMK5	STE	4	4	x	0.0483674	26	56249000	55373000	0.140126	10	20873000	20664000	-0.0425043	8	21436000	20467000	-0.118891	8	13941000	14242000
O14920;O14920-2;O14920-4;O14920-3	O14920	Inhibitor of nuclear factor kappa-B kinase subunit beta	IKBKB IKKB	Other	2	2	x	0.0285135	4	2264000	1138500	0.403885	1	606060	228690	0.997002	1	611730	205590	-0.643025	2	1046200	704240
P07333	P07333	Macrophage colony-stimulating factor 1 receptor	CSF1R FMS	TK	8	8	x	0.0133342	16	6794700	5561700	-0.349026	8	3335000	3619600	0.325901	3	1531300	883770	0.514429	5	1928400	1058300
Q2M2I8;Q2M2I8-2	Q2M2I8	AP2-associated protein kinase 1	AAK1 KIAA1048	Other	34	33	x	-0.024887	288	1768900000	2123500000	0.0567163	119	803730000	1110200000	-0.107152	86	588440000	691650000	-0.139208	83	376690000	321700000
P41240	P41240	Tyrosine-protein kinase CSK	CSK	TK	30	29	x	-0.0565835	230	1359800000	1281400000	0.0243551	100	624530000	610350000	-0.0464212	67	440610000	374930000	-0.25689	63	294700000	296130000
P07948-2	P07948	Tyrosine-protein kinase Lyn	LYN JTK8	TK	35	1	x	-0.0657102	11	66135000	66482000	0.127746	5	28709000	28970000	-0.0280033	2	20276000	19971000	-0.293841	4	17150000	17542000
P51812	P51812	Ribosomal protein S6 kinase alpha-3	RPS6KA3 ISPK1 MAPKAPK1B RSK2	AGC	37	20	x	-0.0822938	100	229510000	195370000	0.119009	42	92080000	82197000	-0.174662	31	81120000	68341000	-0.237074	27	56310000	44831000
Q13263;Q13263-2	Q13263	Transcription intermediary factor 1-beta	TRIM28 KAP1 RNF96 TIF1B	Atypical	12	12	x	-0.100709	30	19355000	29775000	-0.694836	8	5172600	10334000	0.0340865	14	9503400	13490000	0.0338354	8	4678800	5952000
Q5VT25-6;Q5VT25-2;Q5VT25;Q5VT25-5;Q5VT25-4;Q5VT25-3	Q5VT25	Serine/threonine-protein kinase MRCK alpha	CDC42BPA KIAA0451	AGC	2	2	x	-0.103397	8	6523600	1843500	-0.190552	4	790150	491120	-0.0861044	3	302910	162600	1.7644	1	5430600	1189800
P36897-2;P36897;P36897-3	P36897	TGF-beta receptor type-1	TGFBR1 ALK5 SKR4	TKL	2	2	x	-0.111566	3	2417100	2088300	-	0	0	0	-0.00331439	1	1156600	907520	-0.123004	-	1260500	1180700
P43250-2;P43250;P43250-3	P43250	G protein-coupled receptor kinase 6	GRK6 GPRK6	AGC	8	8	x	-0.139339	36	35101000	34373000	0.0532392	13	14348000	13919000	-0.152897	12	13748000	13434000	-0.308011	11	7005000	7020700
P19784	P19784	Casein kinase II subunit alpha	CSNK2A2 CK2A2	CMGC	30	28	x	-0.155102	381	1978700000	1960700000	-0.0482362	136	673480000	667300000	-0.180657	137	864000000	835050000	-0.327227	108	441260000	458330000
P00519-2;P00519	P00519	Tyrosine-protein kinase ABL1	ABL1 ABL JTK7	TK	9	5	x	-0.164529	5	5148300	2917700	-0.0367495	2	1769200	915310	-0.327342	2	3020500	1693000	0.365016	1	358620	309440
Q15131;Q15131-2;Q15131-3	Q15131	Cyclin-dependent kinase 10	CDK10	CMGC	3	3		-0.188401	1	1131600	1794100	-	0	0	0	-0.188401	1	1131600	1794100	-	0	0	0
Q00536-2;Q00536	Q00536	Cyclin-dependent kinase 16	CDK16 PCTAIRE1 PCTK1	CMGC	17	13	x	-0.214871	18	125770000	135700000	-0.214871	6	60694000	70002000	-0.239398	8	12372000	10070000	-0.16877	4	52700000	55629000
Q16584	Q16584	Mitogen-activated protein kinase kinase kinase 11	MAP3K11 MLK3 PTK1 SPRK	TKL	9	9	x	-0.240253	10	4535600	4110100	-0.279174	2	1026700	1078600	-0.240253	4	2041100	1888000	-0.284159	4	1467900	1143500
Q9Y6M4-3;Q9Y6M4-2	Q9Y6M4	Casein kinase I isoform gamma-3	CSNK1G3	CK1	18	1	x	-0.24306	76	120630000	119980000	-0.396159	31	43761000	53620000	-0.197488	25	42361000	40705000	-0.111833	20	34511000	25658000
P29597	P29597	Non-receptor tyrosine-protein kinase TYK2	TYK2	TK	3	3	x	-0.288772	11	6436100	8285700	0.236656	3	1900300	1816400	-0.391658	4	3143500	4028400	-0.689389	4	1392200	2440900
O94768	O94768	Serine/threonine-protein kinase 17B	STK17B DRAK2	CAMK	5	5	x	-0.323082	29	22172000	22089000	0.361027	11	9664500	7440900	-0.564037	9	8197700	9432800	-0.460271	9	4309300	5214900
Q8IU85;Q8IU85-2	Q8IU85	Calcium/calmodulin-dependent protein kinase type 1D	CAMK1D CAMKID	CAMK	5	1	x	-0.332622	5	2878500	4678000	-0.00230647	2	814500	1428200	-0.102994	2	1854900	2613000	-1.26189	1	209140	636740
P50750-2;P50750	P50750	Cyclin-dependent kinase 9	CDK9 CDC2L4 TAK	CMGC	22	21	x	-0.336283	113	559730000	567890000	-0.278936	50	227700000	254220000	-0.448478	35	178810000	206820000	-0.347552	28	153220000	106850000
Q92918-2;Q92918	Q92918	Mitogen-activated protein kinase kinase kinase kinase 1	MAP4K1 HPK1	STE	8	8	x	-0.359634	26	28460000	37452000	-0.557582	10	12292000	19031000	-0.0608775	9	9898100	12319000	-0.212258	7	6270000	6101600
O95819-3;O95819;O95819-5;O95819-2;O95819-4	O95819	Mitogen-activated protein kinase kinase kinase kinase 4	MAP4K4 HGK KIAA0687 NIK	STE	35	22	x	-0.362778	189	532730000	416270000	-0.388575	60	137630000	101430000	-0.378401	68	195270000	127000000	-0.308361	61	199840000	187830000
P27361;P27361-2;P27361-3	P27361	Mitogen-activated protein kinase 3	MAPK3 ERK1 PRKM3	CMGC	17	12	x	-0.40523	70	202230000	243880000	-0.281431	34	92898000	105650000	-0.463727	17	70554000	83686000	-0.683202	19	38776000	54544000
P07948	P07948	Tyrosine-protein kinase Lyn	LYN JTK8	TK	37	3	x	-0.437547	247	616610000	793200000	-0.361881	95	250740000	327240000	-0.373063	76	196430000	220850000	-0.764771	76	169440000	245120000
P06241-2;P06241;P06241-3	P06241	Tyrosine-protein kinase Fyn	FYN	TK	22	13	x	-0.480989	45	34056000	43203000	-0.322505	16	12976000	16569000	-0.659285	14	11032000	13917000	-0.596076	15	10048000	12717000
Q16539;Q16539-2;Q16539-4;Q16539-3	Q16539	Mitogen-activated protein kinase 14	MAPK14 CSBP CSBP1 CSBP2 CSPB1 MXI2 SAPK2A	CMGC	2	2	x	-0.572405	4	1153400	1857300	-0.346305	2	553970	731000	-0.759241	2	599420	1126300	-	0	0	0
Q9NYL2	Q9NYL2	Mitogen-activated protein kinase kinase kinase MLT	ZAK MLTK HCCS4	TKL	11	6	x	-0.577538	17	24111000	16679000	-0.473319	3	3552200	1837000	-0.555522	6	9765400	6350400	-0.900413	8	10793000	8491200
P78368	P78368	Casein kinase I isoform gamma-2	CSNK1G2 CK1G2	CK1	15	5	x	-0.601126	11	10597000	13530000	-0.635801	5	4350800	6045000	-0.438612	2	3159300	3646200	-0.588325	4	3086700	3839200
P68400	P68400	Casein kinase II subunit alpha	CSNK2A1 CK2A1	CMGC	24	22	x	-0.62293	313	1863100000	2521800000	-0.538836	121	674760000	920270000	-0.668845	111	750130000	988110000	-0.708408	81	438230000	613450000
P23458	P23458	Tyrosine-protein kinase JAK1	JAK1 JAK1A JAK1B	TK	13	13	x	-0.664028	68	38141000	92975000	-0.54893	23	14404000	54922000	-0.404249	26	19232000	25937000	-0.97475	19	4504700	12117000
Q06187	Q06187	Tyrosine-protein kinase BTK	BTK AGMX1 ATK BPK	TK	28	27	x	-0.677531	155	267950000	344650000	-0.591967	66	115870000	141290000	-0.584193	40	84137000	100360000	-1.05123	49	67949000	103000000
Q13131-2;Q13131	Q13131	5-AMP-activated protein kinase catalytic subunit alpha-1	PRKAA1 AMPK1	CAMK	18	18	x	-0.688225	96	211380000	199520000	-0.394514	37	96916000	61471000	-1.22965	34	75481000	82261000	-1.21307	25	38984000	55791000
Q9NWZ3;Q9NWZ3-2	Q9NWZ3	Interleukin-1 receptor-associated kinase 4	IRAK4	TKL	27	27	x	-0.746657	178	685730000	798830000	-0.419431	69	290570000	330590000	-0.959473	54	253770000	294920000	-0.886511	55	141400000	173320000
Q13043;Q13043-2	Q13043	Serine/threonine-protein kinase 4;Serine/threonine-protein kinase 4 37kDa subunit;Serine/threonine-protein kinase 4 18kDa subunit	STK4 KRS2 MST1	STE	41	32	x	-0.79452	328	1794600000	2516200000	-0.738984	131	741380000	1015500000	-0.863938	114	665880000	990310000	-0.9151	83	387390000	510390000
Q07912-3;Q07912;Q07912-2	Q07912	Activated CDC42 kinase 1	TNK2 ACK1	TK	2	2		-0.800496	1	414900	633170	-	0	0	0	-	0	0	0	-0.800496	1	414900	633170
P33981;P33981-2	P33981	Dual specificity protein kinase TTK	TTK MPS1 MPS1L1	Other	4	4	x	-0.844787	7	1922800	5517000	-0.5065	2	446900	1191300	-0.73786	3	1172000	3130800	-0.952483	2	303850	1194900
Q00526	Q00526	Cyclin-dependent kinase 3	CDK3 CDKN3	CMGC	7	2	x	-0.881508	8	32973000	50774000	-0.714663	4	16228000	22378000	-1.27596	2	9562500	17298000	-1.03886	2	7182700	11098000
Q8TD19	Q8TD19	Serine/threonine-protein kinase Nek9	NEK9 KIAA1995 NEK8 NERCC	Other	30	30	x	-0.896776	188	474890000	761870000	-0.714487	74	178500000	294390000	-0.796099	62	198240000	275700000	-1.31249	52	98148000	191790000
Q86Z02;Q9H2X6;Q9H2X6-3;Q86Z02-2;Q9H2X6-2;Q86Z02-3;Q86Z02-4	Q86Z02	Homeodomain-interacting protein kinase 1;Homeodomain-interacting protein kinase 2	HIPK1 KIAA0630 MYAK NBAK2	CMGC	2	2	x	-0.953004	3	352630	1026100	-	0	0	0	-0.993058	2	258030	800820	-0.345737	1	94599	225230
P50613	P50613	Cyclin-dependent kinase 7	CDK7 CAK CAK1 CDKN7 MO15 STK1	CMGC	21	20	x	-0.96377	123	311970000	369910000	-0.84141	51	132220000	152930000	-0.95784	41	128410000	144560000	-1.1398	31	51342000	72419000
Q13627-2;Q13627;Q13627-5;Q13627-4;Q13627-3	Q13627	Dual specificity tyrosine-phosphorylation-regulated kinase 1A	DYRK1A DYRK MNB MNBH	CMGC	16	16	x	-0.998918	48	59357000	59740000	-1.03787	16	18551000	24120000	-0.837782	16	16411000	18489000	-1.22866	16	24395000	17131000
Q9NSY1;Q9NSY1-2;Q9NSY1-3	Q9NSY1	BMP-2-inducible protein kinase	BMP2K BIKE HRIHFB2017	Other	14	13	x	-1.00043	82	171300000	283840000	-0.878372	35	80632000	128330000	-1.21051	25	58182000	98462000	-1.38869	22	32485000	57047000
Q13188	Q13188	Serine/threonine-protein kinase 3;Serine/threonine-protein kinase 3 36kDa subunit;Serine/threonine-protein kinase 3 20kDa subunit	STK3 KRS1 MST2	STE	26	17	x	-1.02283	86	126980000	213030000	-0.956354	32	44786000	80023000	-1.27733	30	55882000	93831000	-0.910119	24	26314000	39172000
Q9P289;Q9P289-3;Q9P289-2	Q9P289	Serine/threonine-protein kinase MST4	STK26 MASK MST4	STE	21	10	x	-1.07922	95	248430000	432050000	-1.10742	39	90880000	162320000	-1.05478	28	92619000	153100000	-1.06164	28	64936000	116630000
Q9BVS4	Q9BVS4	Serine/threonine-protein kinase RIO2	RIOK2	Atypical	7	7	x	-1.08658	20	8530500	16525000	-0.824238	3	1395700	1892500	-1.50457	10	4056000	9678200	-0.978562	7	3078800	4954000
O96017-9;O96017;O96017-12;O96017-4;O96017-13;O96017-11	O96017	Serine/threonine-protein kinase Chk2	CHEK2 CDS1 CHK2 RAD53	CAMK	11	11	x	-1.09072	35	37677000	69802000	-1.09349	16	15366000	32517000	-1.11123	8	14870000	23400000	-1.06198	11	7441300	13884000
Q9UIG0;Q9UIG0-2	Q9UIG0	Tyrosine-protein kinase BAZ1B	BAZ1B WBSC10 WBSCR10 WBSCR9 WSTF	Atypical	2	2		-1.12704	1	100570	226240	-1.12704	1	100570	226240	-	0	0	0	-	0	0	0
Q9BWU1;Q9BWU1-2;P49336;P49336-2	Q9BWU1	Cyclin-dependent kinase 19;Cyclin-dependent kinase 8	CDK19 CDC2L6 CDK11 KIAA1028	CMGC	6	6	x	-1.14705	17	7019700	15506000	-1.02956	4	1544000	3580300	-1.0861	4	1958500	4161400	-1.1604	9	3517300	7764300
P07332;P07332-3;P07332-4;P07332-2	P07332	Tyrosine-protein kinase Fes/Fps	FES FPS	TK	22	20	x	-1.15186	77	88682000	146930000	-0.701948	21	23525000	34031000	-1.46116	28	34429000	66091000	-0.91892	28	30729000	46806000
P49761;P49761-1;P49761-3	P49761	Dual specificity protein kinase CLK3	CLK3	CMGC	3	3	x	-1.16851	5	539910	1327700	-1.16851	1	65631	153540	-1.19849	3	309800	876500	-0.541812	1	164480	297710
O75582;O75582-2	O75582	Ribosomal protein S6 kinase alpha-5	RPS6KA5 MSK1	AGC	10	10	x	-1.1804	14	12610000	45626000	-0.119157	4	3203700	9247200	0.324455	7	7337600	12910000	-3.23715	3	2068600	23469000
Q13233	Q13233	Mitogen-activated protein kinase kinase kinase 1	MAP3K1 MAPKKK1 MEKK MEKK1	STE	8	8	x	-1.23432	9	8921100	20147000	-1.37807	4	3932900	9346700	-1.14574	2	3413200	7146500	-1.28191	3	1575100	3653900
P53350	P53350	Serine/threonine-protein kinase PLK1	PLK1 PLK	Other	6	6	x	-1.23824	12	3616500	17972000	-1.04187	2	452540	3638400	-1.04012	5	2029200	6323300	-1.43632	5	1134800	8010500
Q16513;Q16513-2;Q16513-3;Q16513-4;Q16513-5	Q16513	Serine/threonine-protein kinase N2	PKN2 PRK2 PRKCL2	AGC	4	4	x	-1.25586	10	2130200	12155000	-2.90277	3	403260	5225600	-1.13619	2	410770	2093000	-0.920217	5	1316200	4836200
O96013;O96013-4;O96013-2;O96013-3	O96013	Serine/threonine-protein kinase PAK 4	PAK4 KIAA1142	STE	28	28	x	-1.26694	112	130960000	243980000	-1.13534	39	45916000	94936000	-1.26358	39	55080000	96921000	-1.35253	34	29969000	52123000
Q86UE8;Q86UE8-2;Q86UE8-3	Q86UE8	Serine/threonine-protein kinase tousled-like 2	TLK2	Other	8	7	x	-1.28576	12	20382000	9096500	-1.3961	5	2939500	4156500	-0.965249	2	829480	1557200	-0.526169	5	16613000	3382800
P08631;P08631-4;P08631-2;P08631-3	P08631	Tyrosine-protein kinase HCK	HCK	TK	30	26	x	-1.28599	148	292420000	583590000	-0.971663	62	150030000	250470000	-1.53953	39	83240000	181260000	-1.87456	47	59151000	151860000
O75676;O75676-2	O75676	Ribosomal protein S6 kinase alpha-4	RPS6KA4 MSK2	AGC	4	4	x	-1.30007	11	19930000	11100000	-0.905428	5	9322900	5055300	0.499157	4	10149000	3726600	-2.05078	2	458210	2317600
Q9BZL6	Q9BZL6	Serine/threonine-protein kinase D2	PRKD2 PKD2 HSPC187	CAMK	3	2	x	-1.30574	5	1669300	3650100	-1.358	2	591930	1340400	-1.40773	2	725720	1898400	-0.213254	1	351660	411290
P16591;P16591-2;P16591-3	P16591	Tyrosine-protein kinase Fer	FER TYK3	TK	15	13	x	-1.30929	60	65525000	138630000	-1.25054	21	20104000	41985000	-1.30141	20	30116000	59634000	-1.45312	19	15305000	37007000
Q96PY6-3;Q96PY6;Q96PY6-2;Q96PY6-4;Q96PY6-5	Q96PY6	Serine/threonine-protein kinase Nek1	NEK1 KIAA1901	Other	2	2		-1.31754	2	1794100	4450400	-	0	0	0	-1.31754	2	1725700	4450400	-	0	68451	0
P42680	P42680	Tyrosine-protein kinase Tec	TEC PSCTK4	TK	3	3	x	-1.34136	6	1347800	3601200	-0.996967	1	158100	1029900	-1.4225	2	507200	1127000	-1.40877	3	682540	1444300
P15735;P15735-2	P15735	Phosphorylase b kinase gamma catalytic chain, testis/liver isoform	PHKG2	CAMK	5	5	x	-1.34903	9	4410300	7909600	-1.40991	2	301990	1048400	-1.60379	4	1651600	3927400	-1.14607	3	2456700	2933900
P53671-3;P53671;P53671-2	P53671	LIM domain kinase 2	LIMK2	TKL	2	2		-1.35913	1	190080	519950	-	0	0	0	-1.35913	1	190080	519950	-	0	0	0
Q9H2K8	Q9H2K8	Serine/threonine-protein kinase TAO3	TAOK3 DPK JIK KDS MAP3K18	STE	12	7	x	-1.38245	26	43089000	96008000	-1.91491	8	12255000	38683000	-1.20038	10	16333000	30065000	-1.21686	8	14501000	27260000
P07947	P07947	Tyrosine-protein kinase Yes	YES1 YES	TK	26	13	x	-1.3944	95	113530000	233540000	-1.26604	39	57586000	115410000	-1.43845	26	33486000	63498000	-1.57075	30	22458000	54639000
Q86Y07;Q86Y07-2;Q86Y07-5;Q86Y07-3;Q86Y07-4	Q86Y07	Serine/threonine-protein kinase VRK2	VRK2	CK1	11	11	x	-1.40871	50	38353000	101020000	-1.30422	23	18613000	45642000	-1.62971	12	12920000	34007000	-1.4897	15	6819500	21368000
Q96RR4-3;Q96RR4-5;Q96RR4;Q96RR4-7;Q96RR4-4;Q96RR4-2;Q96RR4-6	Q96RR4	Calcium/calmodulin-dependent protein kinase kinase 2	CAMKK2 CAMKKB KIAA0787	Other	17	16	x	-1.43739	61	62891000	118250000	-1.07683	25	25711000	42563000	-1.4984	20	25955000	45529000	-1.88737	16	11225000	30156000
P78527;P78527-2	P78527	DNA-dependent protein kinase catalytic subunit	PRKDC HYRC HYRC1	Atypical	60	60	x	-1.52321	224	114350000	278820000	-1.68867	95	51312000	131580000	-1.76799	64	34897000	95686000	-1.1394	65	28137000	51556000
P49759-3;P49759;Q9HAZ1	P49759	Dual specificity protein kinase CLK1;Dual specificity protein kinase CLK4	CLK1 CLK	CMGC	2	2	x	-1.571	3	613580	1250700	-0.683741	1	342150	474090	-	0	0	0	-1.72731	2	271430	776650
Q16512-2;Q16512	Q16512	Serine/threonine-protein kinase N1	PKN1 PAK1 PKN PRK1 PRKCL1	AGC	17	17	x	-1.5724	67	49331000	129630000	-1.38703	27	21243000	49270000	-1.5653	17	15281000	38734000	-2.05669	23	12807000	41625000
P78362-2;P78362	P78362	SRSF protein kinase 2;SRSF protein kinase 2 N-terminal;SRSF protein kinase 2 C-terminal	SRPK2	CMGC	5	4	x	-1.57575	19	12266000	35647000	-1.74006	9	4363500	14863000	-1.06502	6	4699000	12228000	-1.67812	4	3203700	8555800
O14976	O14976	Cyclin-G-associated kinase	GAK	Other	33	33	x	-1.62415	183	253900000	549320000	-1.37923	75	93198000	232370000	-1.43914	60	102950000	193050000	-1.7663	48	57752000	123910000
Q6P5Z2	Q6P5Z2	Serine/threonine-protein kinase N3	PKN3 PKNBETA	AGC	5	5	x	-1.63259	7	2347200	8345000	-1.62331	6	2195300	5490000	-	0	0	750600	-1.65572	1	151830	2104400
P54760;P54753	P54760	Ephrin type-B receptor 4;Ephrin type-B receptor 3	EPHB4 HTK MYK1 TYRO11	TK	4	3		-1.63445	1	147320	610810	-	0	0	0	-1.63445	1	147320	302420	-	0	0	308390
Q00534	Q00534	Cyclin-dependent kinase 6	CDK6 CDKN6	CMGC	14	13	x	-1.67591	119	211620000	591900000	-1.5568	43	70183000	214680000	-1.66789	40	78594000	192670000	-1.84824	36	62845000	184550000
Q9NRL2;Q9NRL2-2	Q9NRL2	Bromodomain adjacent to zinc finger domain protein 1A	BAZ1A ACF1 WCRF180 HSPC317	Atypical	2	2		-1.71321	1	707280	1962900	-	0	0	0	-1.71321	1	707280	1962900	-	0	0	0
P21127;P21127-2;P21127-3;P21127-8;P21127-9;P21127-6;P21127-10;P21127-5;P21127-4;P21127-12;Q9UQ88;Q9UQ88-2;Q9UQ88-3;Q9UQ88-4;Q9UQ88-10;Q9UQ88-5	P21127	Cyclin-dependent kinase 11B;Cyclin-dependent kinase 11A	CDK11B CDC2L1 CDK11 PITSLREA PK58	CMGC	9	9	x	-1.72666	17	9377500	21980000	-0.927745	2	857290	1441700	-1.9008	8	4756400	12620000	-1.537	7	3763800	7917800
O60307	O60307	Microtubule-associated serine/threonine-protein kinase 3	MAST3 KIAA0561	AGC	5	4		-1.77214	2	362500	973310	-	0	0	0	-1.77214	2	362500	973310	-	0	0	0
Q14004-2;Q14004	Q14004	Cyclin-dependent kinase 13	CDK13 CDC2L CDC2L5 CHED KIAA1791	CMGC	8	6	x	-1.78321	7	733770	2736800	-0.565305	3	474150	1197400	-1.94152	2	190130	934720	-2.21918	2	69491	604750
O94806;Q15139	O94806	Serine/threonine-protein kinase D3;Serine/threonine-protein kinase D1	PRKD3 EPK2 PRKCN	CAMK	4	3	x	-1.79348	11	3599600	11368000	-1.63069	3	1320200	3328000	-2.15215	4	1204700	4989000	-1.58496	4	1074800	3050900
Q9NYV4;Q9NYV4-2;Q9NYV4-3	Q9NYV4	Cyclin-dependent kinase 12	CDK12 CRK7 CRKRS KIAA0904	CMGC	13	11	x	-1.85479	17	6830900	17253000	-0.222928	7	3517300	5759300	-1.93013	4	1359100	4215000	-2.4742	6	1954600	7278600
P36888;P36888-2	P36888	Receptor-type tyrosine-protein kinase FLT3	FLT3 CD135 FLK2 STK1	TK	3	3	x	-1.8585	7	2154900	4284300	-3.59443	3	483220	1868600	-2.21216	2	401860	1594100	1.48241	2	1269900	821710
Q9H2G2-2;Q9H2G2	Q9H2G2	STE20-like serine/threonine-protein kinase	SLK KIAA0204 STK2	STE	38	37	x	-1.89801	159	171950000	512060000	-1.98543	45	34983000	148400000	-1.53272	54	66095000	186020000	-1.34625	60	70874000	177640000
P17252	P17252	Protein kinase C alpha type	PRKCA PKCA PRKACA	AGC	2	1	x	-1.99092	6	910640	6802500	-3.15334	3	278370	3159500	-1.79793	1	204840	1064600	-1.29666	2	427420	2578400
P30291;P30291-2	P30291	Wee1-like protein kinase	WEE1	Other	3	3	x	-2.03647	9	3413600	10230000	-1.9601	4	1130100	4946300	-0.949796	1	282490	837260	-2.05783	4	2001000	4446400
P42684;P42684-3;P42684-6;P42684-2;P42684-5;P42684-10;P42684-7;P42684-4	P42684	Abelson tyrosine-protein kinase 2	ABL2 ABLL ARG	TK	9	5	x	-2.0371	21	5445700	22993000	-2.0371	7	2167400	9424600	-1.97012	6	1630300	6651700	-1.92816	8	1648000	6916800
Q96GD4;Q96GD4-2;Q96GD4-3	Q96GD4	Aurora kinase B	AURKB AIK2 AIM1 AIRK2 ARK2 STK1 STK12 STK5	Other	13	11	x	-2.1103	43	81136000	137330000	-2.65366	19	30873000	59207000	-2.01831	17	43151000	53509000	-2.2465	7	7111600	24615000
Q7L7X3;Q7L7X3-3	Q7L7X3	Serine/threonine-protein kinase TAO1	TAOK1 KIAA1361 MAP3K16 MARKK	STE	17	11	x	-2.21537	69	117700000	436160000	-2.338	31	41353000	190640000	-2.26478	18	41673000	156640000	-1.83863	20	34671000	88876000
P06213;P06213-2	P06213	Insulin receptor;Insulin receptor subunit alpha;Insulin receptor subunit beta	INSR	TK	10	10	x	-2.22039	58	84130000	251570000	-2.03316	25	35828000	95161000	-2.31397	19	35618000	104630000	-2.28635	14	12683000	51781000
Q9Y616;Q9Y616-2	Q9Y616	Interleukin-1 receptor-associated kinase 3	IRAK3	TKL	4	4	x	-2.23383	13	3828000	18327000	-2.07392	4	768570	4039000	-1.99805	7	2578700	11748000	-2.51705	2	480750	2539700
P24941;P24941-2	P24941	Cyclin-dependent kinase 2	CDK2 CDKN2	CMGC	26	21	x	-2.27483	188	286160000	1238600000	-2.25002	76	113590000	525750000	-2.28886	65	118590000	482270000	-2.28312	47	53976000	230570000
P43405;P43405-2	P43405	Tyrosine-protein kinase SYK	SYK	TK	34	33	x	-2.27697	169	246610000	920330000	-2.18869	67	95895000	317090000	-2.58669	46	81467000	328820000	-2.68885	56	69246000	274420000
Q96SB4-3;Q96SB4	Q96SB4	SRSF protein kinase 1	SRPK1	CMGC	17	16	x	-2.27911	109	74310000	450060000	-2.27911	37	20092000	156120000	-2.35699	41	25787000	164370000	-2.18202	31	28431000	129570000
O14965	O14965	Aurora kinase A	AURKA AIK AIRK1 ARK1 AURA AYK1 BTAK IAK1 STK15 STK6	Other	11	9	x	-2.38783	82	47456000	270460000	-2.50934	28	16872000	115010000	-2.06229	27	19753000	85813000	-2.6204	27	10831000	69634000
Q12851	Q12851	Mitogen-activated protein kinase kinase kinase kinase 2	MAP4K2 GCK RAB8IP	STE	12	11	x	-2.4124	56	42190000	197770000	-2.38976	15	18513000	67344000	-2.77332	22	14043000	88963000	-2.14071	19	9633400	41462000
P49760;P49760-3	P49760	Dual specificity protein kinase CLK2	CLK2	CMGC	6	6	x	-2.47882	25	10713000	51940000	-2.45678	10	4541800	24349000	-2.52095	9	4052400	18950000	-2.1776	6	2118900	8640900
P05771-2	P05771	Protein kinase C beta type	PRKCB PKCB PRKCB1	AGC	7	6		-2.4829	7	1847700	5224700	-	0	0	0	-	0	0	0	-2.4829	7	1847700	5224700
Q9UL54;Q9UL54-4;Q9UL54-2;Q9UL54-3	Q9UL54	Serine/threonine-protein kinase TAO2	TAOK2 KIAA0881 MAP3K17 PSK PSK1 UNQ2971/PRO7431	STE	6	2	x	-2.61103	11	5226200	26127000	-2.71635	4	1491300	9520000	-2.61103	3	2153300	10188000	-2.57107	4	1581700	6419300
Q13164;Q13164-3;Q13164-2;Q13164-4	Q13164	Mitogen-activated protein kinase 7	MAPK7 BMK1 ERK5 PRKM7	CMGC	4	4	x	-2.6149	13	2202800	16180000	-2.12826	1	208790	819370	-2.65721	7	1330300	9627900	-2.40817	5	663730	5733000
P07949;P07949-2	P07949	Proto-oncogene tyrosine-protein kinase receptor Ret;Soluble RET kinase fragment;Extracellular cell-membrane anchored RET cadherin 120 kDa fragment	RET CDHF12 CDHR16 PTC RET51	TK	11	11	x	-2.72753	23	7666200	52684000	-2.72522	8	3343400	24303000	-2.66225	8	3099900	17501000	-2.72753	7	1222900	10881000
O14578-4;O14578;O14578-2	O14578	Citron Rho-interacting kinase	CIT CRIK KIAA0949 STK21	AGC	4	4		-2.8542	2	463970	5812800	-	0	0	0	-	0	0	0	-2.8542	2	463970	5812800
Q15375;Q15375-4;Q15375-2	Q15375	Ephrin type-A receptor 7	EPHA7 EHK3 HEK11	TK	20	19	x	-2.96301	58	23157000	169460000	-3.18115	19	9117400	61485000	-2.9784	18	8661700	64571000	-2.72914	21	5377800	43401000
P23443;P23443-2	P23443	Ribosomal protein S6 kinase beta-1	RPS6KB1 STK14A	AGC	2	2	x	-3.02487	6	4065300	30548000	-2.41454	2	1667700	10699000	-3.13429	2	1339500	11089000	-3.05389	2	1058100	8760300
Q05655;Q05655-2	Q05655	Protein kinase C delta type	PRKCD	AGC	24	24	x	-3.08009	130	90929000	681630000	-2.80469	39	20435000	135800000	-2.78052	33	21987000	147710000	-3.41305	58	48507000	398120000
O14757;O14757-3;O14757-2	O14757	Serine/threonine-protein kinase Chk1	CHEK1 CHK1	CAMK	14	14	x	-3.18168	39	15525000	100600000	-2.93469	14	6039400	42247000	-3.23923	13	6796700	34689000	-3.18761	12	2688900	23665000
P06493;P06493-2	P06493	Cyclin-dependent kinase 1	CDK1 CDC2 CDC28A CDKN1 P34CDC2	CMGC	29	27	x	-3.23278	203	696960000	2166500000	-3.37267	75	302400000	902590000	-3.32222	74	242920000	768210000	-3.07794	54	151640000	495710000
Q96GX5;Q96GX5-3;Q96GX5-2	Q96GX5	Serine/threonine-protein kinase greatwall	MASTL GW GWL THC2	AGC	3	2	x	-3.28471	2	476790	2530500	-5.25149	1	8079.2	802310	-1.31794	1	468710	1553300	-	0	0	174830

## Sheet: protein kinase p-sites
Comparison of protein kinase phosphorylation sites between macrophage-like and monocytic THP-1 cells
Results obtained from MaxQuant analysis. Considered were only class I phosphorylation sites (localization probability > 0.75; score difference >5).
Combined SILAC ratios in bold were considered for quantification. Criteria were: At least two SILAC ratio counts derived from at least two independent replicates. Phosphosite SILAC ratios were also normalized to their corresponding protein SILAC ratios. Combined log2 SILAC-ratios of protein kinases indicating an at least two-fold change were highlighted with colored backgrounds.
Potential upstream kinases and implications of p-sites were taken from PhosphoSitePlus, www.phosphosite.org
											combined					replicate 1				replicate 2				replicate 3
Proteins	Uniprot Entry First Hit(s)	Protein name	Gene names	Kinase group affiliation	Phosphorylation site	AA	Sequence window	Site implicated in	Potential Upstream Kinase	Considered	Log2 SILAC ratio (macrophage / monocyte)	Log2 SILAC ratio (macrophage / monocyte) normalized to chnages in protein abundance	SILAC ratio count	Intensity H (monocyte)	Intensity L (macrophage)	Log2 SILAC ratio (macrophage / monocyte)	SILAC ratio count	Intensity H (monocyte)	Intensity L (macrophage)	Log2 SILAC ratio (macrophage / monocyte)	SILAC ratio count	Intensity H (monocyte)	Intensity L (macrophage)	Log2 SILAC ratio (macrophage / monocyte)	SILAC ratio count	Intensity H (monocyte)	Intensity L (macrophage)
O94804	O94804	Serine/threonine-protein kinase 10	STK10 LOK	STE	448	S	QGGDLSPAANRSQKASQSRPNSSALETLGGE	-			5.37279	3.67991	1	27844000	2979200	3.62658	2	3179500	173770	3.03967	4	7606800	2052700	5.37279	1	17058000	752700
Q7KZI7;Q7KZI7-8;Q7KZI7-11;Q7KZI7-6;Q7KZI7-3;Q7KZI7-12;Q7KZI7-16;Q7KZI7-15;Q7KZI7-13	Q7KZI7	Serine/threonine-protein kinase MARK2	MARK2 EMK1	CAMK	483;483;483;450;450;450;482;482;449	S	PTPSTNSVLSTSTNRSRNSPLLERASLGQAS	-		x	4.90358	-	7	116550000	7273400	2.11528	2	21085000	1388800	4.9404	4	88708000	5556700	4.90358	1	6760500	327970
Q7KZI7;Q7KZI7-8;Q7KZI7-11;Q7KZI7-6;Q7KZI7-3;Q7KZI7-12	Q7KZI7	Serine/threonine-protein kinase MARK2	MARK2 EMK1	CAMK	569;569;569;536;536;536	S	EVPRPSTAPQRVPVASPSAHNISSSGGAPDR	-		x	4.07211	-	5	65056000	2272000	4.30957	2	16193000	844390	3.58819	2	23144000	651980	3.5064	1	25719000	775620
Q7KZI7-16;Q7KZI7-15;Q7KZI7-13	Q7KZI7	Serine/threonine-protein kinase MARK2	MARK2 EMK1	CAMK	514;514;481	S	QNGKDSTAPQRVPVASPSAHNISSSGGAPDR	-		x	4.07211	-	5	65056000	2272000	4.30957	2	16193000	844390	3.58819	2	23144000	651980	3.5064	1	25719000	775620
Q15418;Q15418-3;Q15418-2	Q15418	Ribosomal protein S6 kinase alpha-1	RPS6KA1 MAPKAPK1A RSK1	AGC	732;640;741	S	IESSILAQRRVRKLPSTTL____________	-	RPS6KA1	x	4.02583	-	4	141330000	8876500	6.95282	1	2795200	21767	1.09885	3	138540000	8854800	-		0	0
Q7KZI7-16;Q7KZI7-15;Q7KZI7-13	Q7KZI7	Serine/threonine-protein kinase MARK2	MARK2 EMK1	CAMK	516;516;483	S	GKDSTAPQRVPVASPSAHNISSSGGAPDRTN	-		x	3.49684	-	13	130780000	5636000	3.34354	4	49450000	2488200	4.04821	5	32909000	1794100	3.57276	4	48417000	1353700
Q7KZI7;Q7KZI7-8;Q7KZI7-11;Q7KZI7-6;Q7KZI7-3;Q7KZI7-12	Q7KZI7	Serine/threonine-protein kinase MARK2	MARK2 EMK1	CAMK	571;571;571;538;538;538	S	PRPSTAPQRVPVASPSAHNISSSGGAPDRTN	-		x	3.48203	-	12	125300000	5577600	3.34354	4	49052000	2488200	4.04821	5	32909000	1794100	3.49684	3	43343000	1295300
Q7KZI7;Q7KZI7-8;Q7KZI7-11;Q7KZI7-6;Q7KZI7-3;Q7KZI7-12;Q7KZI7-16;Q7KZI7-15;Q7KZI7-13	Q7KZI7	Serine/threonine-protein kinase MARK2	MARK2 EMK1	CAMK	486;486;486;453;453;453;485;485;452	S	STNSVLSTSTNRSRNSPLLERASLGQASIQN	-		x	3.39956	-	57	566950000	35470000	3.72889	18	113500000	6343400	3.30329	20	270410000	23606000	3.56678	19	183050000	5521000
Q15349-2;Q15349-3;Q15349	Q15349	Ribosomal protein S6 kinase alpha-2	RPS6KA2 MAPKAPK1C RSK3	AGC	243;226;218	S	FGLSKEAIDHDKRAYSFCGTIEYMAPEVVNR	enzymatic activity, induced; molecular association, regulation	RSK3	x	3.11541	-	3	8983400	1902200	3.46774	1	1899400	1536900	2.63272	1	4559600	230150	3.11541	1	2524300	135240
O94804	O94804	Serine/threonine-protein kinase 10	STK10 LOK	STE	450	S	GDLSPAANRSQKASQSRPNSSALETLGGEKL	-			4.967	3.27413	1	50111000	8964500	-1.06619	1	4110100	1338800	2.094	2	26358000	6007100	4.967	1	19643000	1618600
Q7KZI7;Q7KZI7-8;Q7KZI7-11;Q7KZI7-6;Q7KZI7-3;Q7KZI7-12;Q7KZI7-16;Q7KZI7-15;Q7KZI7-13	Q7KZI7	Serine/threonine-protein kinase MARK2	MARK2 EMK1	CAMK	631;631;631;598;598;598;576;576;543	S	TPASPSGHSQGRRGASGSIFSKFTSKFVRRN	-		x	3.05745	-	20	69702000	3169100	3.07157	7	14122000	1129000	3.01625	8	26592000	1511400	3.04335	5	28989000	528730
O95835;O95835-2	O95835	Serine/threonine-protein kinase LATS1	LATS1 WARTS	AGC	464;464	S	HEIPTWQPNIPVRSNSFNNPLGNRASHSANS	-	NUAK1, NUAK2	x	2.92358	-	15	19585000	1442300	2.51046	5	4039800	300990	2.96286	8	8721000	993100	2.60902	2	6824100	148180
O95835;O95835-2	O95835	Serine/threonine-protein kinase LATS1	LATS1 WARTS	AGC	462;462	S	SGHEIPTWQPNIPVRSNSFNNPLGNRASHSA	-		x	2.74091	-	2	4294900	317450	2.74091	2	2660900	206090	-		0	0	3.39835	1	1634100	111370
Q7KZI7;Q7KZI7-8;Q7KZI7-11;Q7KZI7-6;Q7KZI7-3;Q7KZI7-12;Q7KZI7-16;Q7KZI7-15;Q7KZI7-13	Q7KZI7	Serine/threonine-protein kinase MARK2	MARK2 EMK1	CAMK	619;619;619;586;586;586;564;564;531	S	QVRDQQNLPYGVTPASPSGHSQGRRGASGSI	-		x	2.66594	-	6	36528000	1171500	2.47497	3	10861000	545940	2.92829	2	12247000	458960	2.99332	1	13420000	166560
P48730-2	P48730	Casein kinase I isoform delta	CSNK1D HCKID	CK1	401	S	LTGRQDTSRMSTSQNSIPFEHHGK_______	-		x	2.44356	-	4	30158000	3424900	2.08485	2	15431000	1863400	2.66155	1	11643000	1389300	3.17684	1	3084500	172130
Q7KZI7;Q7KZI7-8;Q7KZI7-11;Q7KZI7-6;Q7KZI7-3;Q7KZI7-12;Q7KZI7-16;Q7KZI7-15;Q7KZI7-13	Q7KZI7	Serine/threonine-protein kinase MARK2	MARK2 EMK1	CAMK	456;456;456;423;423;423;455;455;422	S	RESGRKASSTAKVPASPLPGLERKKTTPTPS	-		x	2.387	-	36	135640000	16288000	2.93335	7	39746000	5522600	1.89373	15	41000000	6406500	2.387	14	54891000	4358900
Q14289-2;Q14289	Q14289	Protein-tyrosine kinase 2-beta	PTK2B FAK2 PYK2 RAFTK	TK	722;722	Y	PTAFQEPPPKPSRPKYRPPPQTNLLAPKLQF	-			4.22399	3.03458	1	1069200	8764.6	4.22399	1	802460	8764.6	-		266690	0	-		0	0
Q15418;Q15418-3;Q15418-2	Q15418	Ribosomal protein S6 kinase alpha-1	RPS6KA1 MAPKAPK1A RSK1	AGC	631;539;640	S	NGPSDTPEEILTRIGSGKFTLSGGNWNTVSE	-		x	2.38285	-	2	2233100	243530	2.38285	2	1384600	167510	2.02603	1	848520	76015	-		0	0
Q00537;Q00537-2	Q00537	Cyclin-dependent kinase 17	CDK17 PCTAIRE2 PCTK2	CMGC	9;9	S	_______MKKFKRRLSLTLRGSQTIDESLSE	-			4.09096	3.26048	1	27943000	86991	4.09096	1	9092400	86991	-		8634900	0	-		10216000	0
Q7KZI7;Q7KZI7-8;Q7KZI7-11;Q7KZI7-6;Q7KZI7-3;Q7KZI7-12;Q7KZI7-16;Q7KZI7-15;Q7KZI7-13	Q7KZI7	Serine/threonine-protein kinase MARK2	MARK2 EMK1	CAMK	43;43;43;10;10;10;43;43;10	S	PSSKSNMIRGRNSATSADEQPHIGNYRLLKT	-		x	2.26285	-	4	15303000	1628300	2.16553	2	11333000	1288500	1.89717	1	2191000	176440	2.62852	1	1779100	163330
Q15418-2	Q15418	Ribosomal protein S6 kinase alpha-1	RPS6KA1 MAPKAPK1A RSK1	AGC	30	T	LIPWLPRKQRPRISQTSLPVPGPGSGPQRDS	-			3.7216	2.804	1	91005000	2253400	5.43241	1	45392000	109750	2.46825	3	29429000	1109300	3.7216	1	16185000	1034300
Q15418;Q15418-3;Q15418-2	Q15418	Ribosomal protein S6 kinase alpha-1	RPS6KA1 MAPKAPK1A RSK1	AGC	380;288;389	S	GIPPSAGAHQLFRGFSFVATGLMEDDGKPRA	-	COT	x	2.21163	-	60	621650000	37776000	1.44407	24	182000000	24104000	2.37116	21	208110000	8291700	2.34534	15	231540000	5380600
Q7KZI7;Q7KZI7-8;Q7KZI7-11;Q7KZI7-6;Q7KZI7-3;Q7KZI7-12	Q7KZI7	Serine/threonine-protein kinase MARK2	MARK2 EMK1	CAMK	535;535;535;502;502;502	S	AAVSAARPRQHQKSMSASVHPNKASGLPPTE	-		x	2.17143	-	2	320200	38387	-		0	0	1.25154	1	128790	24351	3.09136	1	191420	14036
Q7KZI7;Q7KZI7-8;Q7KZI7-11;Q7KZI7-6;Q7KZI7-3;Q7KZI7-12;Q7KZI7-16;Q7KZI7-15;Q7KZI7-13	Q7KZI7	Serine/threonine-protein kinase MARK2	MARK2 EMK1	CAMK	472;472;472;439;439;439;471;471;438	T	PLPGLERKKTTPTPSTNSVLSTSTNRSRNSP	-		x	2.1689	-	2	18787000	1591900	2.92763	1	737980	70963	1.41012	1	1407900	1241800	3.16217	2	16641000	279200
Q15418;Q15418-3;Q15418-2	Q15418	Ribosomal protein S6 kinase alpha-1	RPS6KA1 MAPKAPK1A RSK1	AGC	359;267;368	T	QPDDTFYFDTEFTSRTPKDSPGIPPSAGAHQ	enzymatic activity, induced		x	2.11835	-	18	185430000	42771000	2.69862	4	68091000	14661000	1.87779	8	82963000	18907000	1.4295	6	34377000	9203300
P48730;P48730-2	P48730	Casein kinase I isoform delta	CSNK1D HCKID	CK1	382;382	S	RKVSMRLHRGAPVNISSSDLTGRQDTSRMST	-		x	1.83954	-	10	75432000	13141000	1.71284	4	16330000	3631500	1.80834	3	32867000	5842000	2.11485	3	26236000	3667200
Q13557;Q13557-11;Q13557-4;Q13557-6;Q13557-8;Q13557-5;Q13557-10;Q13557-3;Q13557-9	Q13557	Calcium/calmodulin-dependent protein kinase type II subunit delta	CAMK2D CAMKD	CAMK	472;497;492;486;472;492;486;483;483	S	RRDGKWQNVHFHRSGSPTVPIKPPCIPNGKE	-		x	1.78508	-	34	232060000	76482000	2.07103	11	57749000	32251000	1.77636	12	88941000	21772000	1.6194	11	85365000	22458000
Q15418;Q15418-3;Q15418-2	Q15418	Ribosomal protein S6 kinase alpha-1	RPS6KA1 MAPKAPK1A RSK1	AGC	363;271;372	S	TFYFDTEFTSRTPKDSPGIPPSAGAHQLFRG	enzymatic activity, induced	PDK1	x	1.76901	-	38	529830000	77401000	1.14289	13	187350000	38037000	2.05631	17	316360000	35345000	2.21364	8	26116000	4019000
Q13557;Q13557-11;Q13557-4;Q13557-6;Q13557-8;Q13557-5;Q13557-10;Q13557-12	Q13557	Calcium/calmodulin-dependent protein kinase type II subunit delta	CAMK2D CAMKD	CAMK	337;362;357;351;337;357;351;337	T	KKPDGVKESTESSNTTIEDEDVKARKQEIIK	-		x	1.72776	-	31	291150000	55563000	1.02968	8	22464000	10855000	1.72185	14	165990000	33915000	1.79902	9	102700000	10793000
Q7KZI7;Q7KZI7-8;Q7KZI7-11;Q7KZI7-6;Q7KZI7-3;Q7KZI7-12;Q7KZI7-16;Q7KZI7-15;Q7KZI7-13	Q7KZI7	Serine/threonine-protein kinase MARK2	MARK2 EMK1	CAMK	40;40;40;7;7;7;40;40;7	S	DSKPSSKSNMIRGRNSATSADEQPHIGNYRL	-		x	1.70519	-	24	110750000	45123000	1.9808	7	29880000	12624000	0.898942	8	48668000	15570000	1.31075	9	32199000	16929000
Q15418;Q15418-3;Q15418-2	Q15418	Ribosomal protein S6 kinase alpha-1	RPS6KA1 MAPKAPK1A RSK1	AGC	369;277;378	S	EFTSRTPKDSPGIPPSAGAHQLFRGFSFVAT	-		x	1.68617	-	3	3086000	571650	1.4974	2	1796900	352270	1.68617	1	1289100	219380	-		0	0
Q7KZI7;Q7KZI7-8;Q7KZI7-11;Q7KZI7-6;Q7KZI7-3;Q7KZI7-12;Q7KZI7-16;Q7KZI7-15;Q7KZI7-13	Q7KZI7	Serine/threonine-protein kinase MARK2	MARK2 EMK1	CAMK	471;471;471;438;438;438;470;470;437	S	SPLPGLERKKTTPTPSTNSVLSTSTNRSRNS	-		x	1.68172	-	2	4288200	997860	4.78448	1	3178000	33642	-1.42105	1	335120	540330	-		775100	423890
P06239-3;P06239	P06239	Tyrosine-protein kinase Lck	LCK	TK	424;394	Y	KIADFGLARLIEDNEYTAREGAKFPIKWTAP	cell growth, altered; enzymatic activity, induced; intracellular localization; molecular association, regulation; protein conformation	LCK	x	1.5968	-	57	857390000	232000000	1.86517	19	222530000	58809000	1.26538	19	343130000	92945000	1.5968	19	291730000	80249000
O60307	O60307	Microtubule-associated serine/threonine-protein kinase 3	MAST3 KIAA0561	AGC	146	S	HFRSSENVLDEEGGRSPRLRPRSRSLSPGRA	-		x	1.53969	-	4	2741500	490820	1.3161	1	408630	74255	1.06715	2	1862100	333040	2.00416	1	470730	83520
P57059	P57059	Serine/threonine-protein kinase SIK1	SIK1 SIK SNF1LK	CAMK	575	S	GAVLLPVSFQEGRRASDTSLTQGLKAFRQQL	-	PRKACA	x	1.50083	-	3	1505900	155310	1.50083	1	310890	31890	1.59179	1	702800	27905	1.13505	1	492190	95513
P48730;P48730-2	P48730	Casein kinase I isoform delta	CSNK1D HCKID	CK1	383;383	S	KVSMRLHRGAPVNISSSDLTGRQDTSRMSTS	-		x	1.44062	-	5	31712000	6983100	1.14564	2	19654000	3381800	1.0474	1	8312400	3096500	2.37183	2	3746000	504800
Q7KZI7;Q7KZI7-8;Q7KZI7-11;Q7KZI7-6;Q7KZI7-3;Q7KZI7-12;Q7KZI7-16;Q7KZI7-15;Q7KZI7-13	Q7KZI7	Serine/threonine-protein kinase MARK2	MARK2 EMK1	CAMK	479;479;479;446;446;446;478;478;445	S	KKTTPTPSTNSVLSTSTNRSRNSPLLERASL	-		x	1.37284	-	8	37681000	12252000	0.996168	2	6419700	1917700	0.841637	4	20515000	9614900	2.54069	2	10746000	719650
Q15418-2	Q15418	Ribosomal protein S6 kinase alpha-1	RPS6KA1 MAPKAPK1A RSK1	AGC	31	S	IPWLPRKQRPRISQTSLPVPGPGSGPQRDSD	-			2.95042	2.03283	1	7399300	707510	2.95042	1	7187700	651250	0.680451	1	211560	56264	-		0	0
P04049-2;P04049	P04049	RAF proto-oncogene serine/threonine-protein kinase	RAF1 RAF	TKL	43;43	S	ISPTIVQQFGYQRRASDDGKLTDPSKTSNTI	enzymatic activity, inhibited; intracellular localization; molecular association, regulation	PKACA, AMPKA1 ,RAF1	x	1.36401	-	5	6197300	2688300	0.49482	2	2118800	1746900	-0.338909	1	2361900	693230	1.37351	2	1716500	248170
P48730;P48730-2	P48730	Casein kinase I isoform delta	CSNK1D HCKID	CK1	384;384	S	VSMRLHRGAPVNISSSDLTGRQDTSRMSTSQ	-		x	1.28216	-	12	135400000	29324000	1.31879	4	54164000	11376000	0.922128	6	46864000	14626000	2.66182	2	34375000	3321200
Q9UIG0;Q9UIG0-2	Q9UIG0	Tyrosine-protein kinase BAZ1B	BAZ1B WBSC10 WBSCR10 WBSCR9 WSTF	Atypical	1468;1464	S	KRKKFPDRLAEDEGDSEPEAVGQSRGRRQKK	-		x	1.2104	-	2	342540	61823	-		0	0	1.2104	2	275020	61823	-		67525	0
P48730;P48730-2	P48730	Casein kinase I isoform delta	CSNK1D HCKID	CK1	328;328	S	ERLRHSRNPATRGLPSTASGRLRGTQEVAPP	-		x	0.933132	-	12	308090000	283140000	1.15614	3	165390000	148740000	0.624466	4	105740000	97474000	1.8045	5	36951000	36923000
Q7KZI7-16;Q7KZI7-15;Q7KZI7-13	Q7KZI7	Serine/threonine-protein kinase MARK2	MARK2 EMK1	CAMK	409;409;376	S	KVQRSVSANPKQRRFSDQAGPAIPTSNSYSK	-		x	0.906954	-	11	68653000	38062000	0.906954	3	7431000	9227200	-0.440952	4	35386000	20555000	0.631288	4	25836000	8279900
Q13557;Q13557-11;Q13557-4;Q13557-6;Q13557-8;Q13557-5;Q13557-10;Q13557-12	Q13557	Calcium/calmodulin-dependent protein kinase type II subunit delta	CAMK2D CAMKD	CAMK	336;361;356;350;336;356;350;336	T	LKKPDGVKESTESSNTTIEDEDVKARKQEII	-		x	0.774429	-	2	11998000	6630800	0.0176799	1	5897500	4043200	0.774429	2	2033800	1597000	0	1	4066300	990620
Q7KZI7;Q7KZI7-8;Q7KZI7-11;Q7KZI7-6;Q7KZI7-3;Q7KZI7-12;Q7KZI7-16;Q7KZI7-15;Q7KZI7-13	Q7KZI7	Serine/threonine-protein kinase MARK2	MARK2 EMK1	CAMK	448;448;448;415;415;415;447;447;414	S	ENKRPEEDRESGRKASSTAKVPASPLPGLER	-		x	0.660315	-	2	28794000	22357000	-0.893207	3	8475500	7393500	-2.09616	1	14711000	11583000	0.660315	2	5607200	3380600
P48730-2	P48730	Casein kinase I isoform delta	CSNK1D HCKID	CK1	398	S	SSDLTGRQDTSRMSTSQNSIPFEHHGK____	-			2.7815	-	1	16777000	1960300	2.7815	1	11565000	1300400	1.91773	2	5211700	659930	-		0	0
O75385	O75385	Serine/threonine-protein kinase ULK1	ULK1 KIAA0722	Other	623	S	LPDFLQRNPLPPILGSPTKAVPSFDFPKTPS	-		x	0.629523	-	2	994810	141350	-		166630	0	1.33942	1	402560	46455	-0.0803848	1	425630	94892
Q13555-10;Q13555-6;Q13555-8;Q13555-2;Q13555;Q13555-9	Q13555	Calcium/calmodulin-dependent protein kinase type II subunit gamma	CAMK2G CAMK CAMK-II CAMKG	CAMK	311;311;311;311;311;311	S	ARRKLKGAILTTMLVSRNFSAAKSLLNKKSD;ARRKLKGAILTTMLVSRNFSVGRQSSAPASP	-		x	0.574691	-	3	2453900	343640	-		270830	0	-		0	0	0.574691	3	2183100	343640
Q15418;Q15418-3;Q15418-2	Q15418	Ribosomal protein S6 kinase alpha-1	RPS6KA1 MAPKAPK1A RSK1	AGC	225;133;234	T	KEAIDHEKKAYSFCGTVEYMAPEVVNRQGHS	-		x	0.564329	-	4	14471000	13917000	0.481948	2	7738700	1853500	-2.06043	1	877260	5267500	0.564329	2	5854600	6796300
Q13177	Q13177	Serine/threonine-protein kinase PAK 2;PAK-2p27;PAK-2p34	PAK2	STE	141	S	VLKFYDSNTVKQKYLSFTPPEKDGFPSGTPA	enzymatic activity, induced	PAK2	x	0.402664	-	6	3270000	967990	0.476438	2	1141900	422820	-0.266157	3	1401500	466750	2.69031	1	726660	78422
P27448;P27448-2;P27448-4;P27448-3;P27448-8;P27448-7;P27448-6	P27448	MAP/microtubule affinity-regulating kinase 3	MARK3 CTAK1 EMK2	CAMK	541;564;541;541;462;548;525	T	KENSTIPDQRTPVASTHSISSAATPDRIRFP	-			2.7536	1.92535	1	9870500	832980	2.99574	1	887870	49240	3.18089	1	1735000	83442	2.7536	1	7247700	700300
Q7KZI7;Q7KZI7-8;Q7KZI7-11;Q7KZI7-6;Q7KZI7-3;Q7KZI7-12	Q7KZI7	Serine/threonine-protein kinase MARK2	MARK2 EMK1	CAMK	409;409;409;376;376;376	S	KVQRSVSANPKQRRFSDQAAGPAIPTSNSYS	-		x	0.258546	-	3	4286800	1981500	-0.0582472	2	2212200	996350	0.258546	1	2074600	985190	-		0	0
P48730;P48730-2	P48730	Casein kinase I isoform delta	CSNK1D HCKID	CK1	329;329	T	RLRHSRNPATRGLPSTASGRLRGTQEVAPPT	-		x	0.204732	-	3	30321000	25606000	1.18469	1	22680000	23644000	0.0803319	2	266610	190600	0.155438	2	7374400	1771100
Q15418;Q15418-3;Q15418-2	Q15418	Ribosomal protein S6 kinase alpha-1	RPS6KA1 MAPKAPK1A RSK1	AGC	221;129;230	S	FGLSKEAIDHEKKAYSFCGTVEYMAPEVVNR	-	RPS6KA1	x	0.159025	-	54	157720000	133870000	-0.926227	20	44564000	55292000	0.639332	22	67528000	41253000	-1.61598	12	45630000	37324000
P48730;P48730-2	P48730	Casein kinase I isoform delta	CSNK1D HCKID	CK1	331;331	S	RHSRNPATRGLPSTASGRLRGTQEVAPPTPL	-		x	0.121957	-	86	682210000	650970000	0.466377	27	256340000	230380000	-0.0897693	30	257920000	278510000	0.531531	29	167950000	142080000
Q7KZI7-16;Q7KZI7-15;Q7KZI7-13	Q7KZI7	Serine/threonine-protein kinase MARK2	MARK2 EMK1	CAMK	419;419;386	S	KQRRFSDQAGPAIPTSNSYSKKTQSNNAENK	-		x	0.0919865	-	3	13943000	13837000	-2.49912	1	1069800	6041600	1.09022	1	9468000	5658600	0.0919865	1	3405200	2136900
Q7KZI7;Q7KZI7-8;Q7KZI7-11;Q7KZI7-6;Q7KZI7-3;Q7KZI7-12;Q7KZI7-16;Q7KZI7-15;Q7KZI7-13	Q7KZI7	Serine/threonine-protein kinase MARK2	MARK2 EMK1	CAMK	449;449;449;416;416;416;448;448;415	S	NKRPEEDRESGRKASSTAKVPASPLPGLERK	-		x	-0.16543	-	2	17027000	5700100	0.691709	2	1744000	1137300	-0.16543	2	13548000	4524600	4.2191	1	1735800	38172
Q7KZI7-16;Q7KZI7-15;Q7KZI7-13	Q7KZI7	Serine/threonine-protein kinase MARK2	MARK2 EMK1	CAMK	421;421;388	S	RRFSDQAGPAIPTSNSYSKKTQSNNAENKRP	-		x	-0.245252	-	25	144770000	93914000	-0.588996	8	45313000	28796000	1.84534	9	68696000	50733000	1.89212	8	30764000	14386000
O95835;O95835-2	O95835	Serine/threonine-protein kinase LATS1	LATS1 WARTS	AGC	278;278	S	PPPPSWEPNSQTKRYSGNMEYVISRISPVPP	-		x	-0.360308	-	3	540070	112440	-		0	0	0.712717	2	323610	75108	-0.43808	1	216460	37332
Q13557;Q13557-11;Q13557-4;Q13557-6;Q13557-8;Q13557-5;Q13557-10;Q13557-12	Q13557	Calcium/calmodulin-dependent protein kinase type II subunit delta	CAMK2D CAMKD	CAMK	330;355;350;344;330;350;344;330	S	SAAKSLLKKPDGVKESTESSNTTIEDEDVKA	-		x	-0.53067	-	10	90209000	54172000	-1.50432	3	15324000	9385100	-0.498966	4	35318000	36166000	1.6283	3	39567000	8620200
O95835;O95835-2	O95835	Serine/threonine-protein kinase LATS1	LATS1 WARTS	AGC	613;613	S	ENVDSGDKEKKQITTSPITVRKNKKDEERRE	-	CDK1	x	-0.76137	-	24	11717000	21306000	0.671853	7	3145100	5063700	-1.41246	9	4570400	10094000	-0.323197	8	4002000	6148200
P48729;P48729-2	P48729	Casein kinase I isoform alpha	CSNK1A1	CK1	321;349	T	AQQAASSSGQGQQAQTPTGKQTDKTKSNMKG	-		x	-0.929791	-	14	20767000	31793000	-0.973575	3	5350800	10300000	-0.951886	6	11185000	15648000	-0.895458	5	4231500	5844000
Q15131;Q15131-2;Q15131-3;Q15131-4	Q15131	Cyclin-dependent kinase 10	CDK10	CMGC	196;125;125;125	T	DFGLARAYGVPVKPMTPKVVTLWYRAPELLL	-		x	-0.96857	-	13	8777900	16469000	-0.766214	5	4462000	7888400	-1.09058	5	2784500	4817300	-0.988412	3	1531500	3763600
Q7KZI7;Q7KZI7-8;Q7KZI7-11;Q7KZI7-6;Q7KZI7-3;Q7KZI7-12;Q7KZI7-16;Q7KZI7-15;Q7KZI7-13	Q7KZI7	Serine/threonine-protein kinase MARK2	MARK2 EMK1	CAMK	390;390;390;357;357;357;390;390;357	S	LKPRPSADLTNSSAPSPSHKVQRSVSANPKQ	-		x	-1.25102	-	4	3506300	4867100	-1.30655	3	1450300	2102500	-0.930018	3	1584300	1864800	-1.57202	1	471630	899880
Q7KZI7-16;Q7KZI7-15;Q7KZI7-13	Q7KZI7	Serine/threonine-protein kinase MARK2	MARK2 EMK1	CAMK	423;423;390	S	FSDQAGPAIPTSNSYSKKTQSNNAENKRPEE	-		x	-1.31441	-	2	18213000	17294000	-0.524365	1	3940800	3276600	-3.33328	1	5119500	11336000	0.704465	1	9153000	2681700
Q16659	Q16659	Mitogen-activated protein kinase 6	MAPK6 ERK3 PRKM6	CMGC	189	S	LARIMDPHYSHKGHLSEGLVTKWYRSPRLLL	intracellular localization; molecular association, regulation	MAPK6, PAK2	x	-1.35845	-	2	336060	580350	-		0	0	-1.67347	1	131520	249430	-1.04348	1	204540	330920
Q15831;Q15831-2	Q15831	Serine/threonine-protein kinase STK11	STK11 LKB1 PJS	CAMK	31;31	S	ELMSVGMDTFIHRIDSTEVIYQPRRKRAKLI	-		x	-1.36849	-	5	1931600	4272600	-1.36849	1	232020	496240	-1.79315	2	773630	2877200	0.0262638	2	925900	899210
P04049-2;P04049;P10398	P04049	RAF proto-oncogene serine/threonine-protein kinase;Serine/threonine-protein kinase A-Raf	RAF1 RAF	TKL	641;621;582	S	IELLQHSLPKINRSASEPSLHRAAHTEDINA;IELLQRSLPKIERSASEPSLHRTQADELPAC	cell growth, altered; enzymatic activity, induced; enzymatic activity, inhibited; molecular association, regulation; phosphorylation; protein conformation	PKACA	x	-1.42013	-	3	3237600	1444300	-2.58275	1	86384	408600	1.30718	1	3114000	872210	-1.42013	1	37156	163440
P05771-2	P05771	Protein kinase C beta type	PRKCB PKCB PRKCB1	AGC	641	T	AENFDRFFTRHPPVLTPPDQEVIRNIDQSEF	intracellular localization		x	-1.88233	-	25	10611000	32877000	-2.34221	7	2105600	12466000	-2.49131	9	2324000	9539900	-1.73453	9	6181800	10871000
Q13523	Q13523	Serine/threonine-protein kinase PRP4 homolog	PRPF4B KIAA0536 PRP4 PRP4H PRP4K	CMGC	277	S	KVKIEDKSKSKDRKKSPIINESRSRDRGKKS	-		x	-2.10507	-	4	621250	2384600	-		0	0	-2.17581	3	584340	2187900	-2.03436	1	36904	196630
P42345	P42345	Serine/threonine-protein kinase mTOR	MTOR FRAP FRAP1 FRAP2 RAFT1 RAPT1	Atypical	1162	T	DFTDYASRIIHPIVRTLDQSPELRSTAMDTL	-		x	-2.46367	-	5	43442000	84596000	-3.08352	1	2656200	20593000	-0.745022	2	21343000	33605000	-0.599223	2	19443000	30398000
P05771-2	P05771	Protein kinase C beta type	PRKCB PKCB PRKCB1	AGC	660	S	QEVIRNIDQSEFEGFSFVNSEFLKPEVKS__	intracellular localization	PRKCB	x	-2.85426	-	3	1027700	13760000	-2.76258	2	715690	10798000	-		0	0	-2.85426	1	312020	2962700
Q04759;Q04759-2	Q04759	Protein kinase C theta type	PRKCQ PRKCT	AGC	685;622	S	NEKPRLSFADRALINSMDQNMFRNFSFMNPG	-		x	-2.96512	-	4	577750	4014000	-		0	0	-2.96512	2	210750	1481200	-2.43272	2	367000	2532700
Q04759;Q04759-2	Q04759	Protein kinase C theta type	PRKCQ PRKCT	AGC	695;632	S	RALINSMDQNMFRNFSFMNPGMERLIS____	enzymatic activity, induced; molecular association, regulation; protein stabilization		x	-4.61153	-	19	2672300	68984000	-4.59646	9	715730	18941000	-4.89554	6	868080	23968000	-4.5897	4	1088500	26075000
Q7L7X3;Q7L7X3-3;Q7L7X3-2	Q7L7X3	Serine/threonine-protein kinase TAO1	TAOK1 KIAA1361 MAP3K16 MARKK	STE	417;417;243	S	EEENYREEGDPRTRASDPQSPPQVSRHKSHY	-		x	4.48381	6.69918	3	5056600	61918	4.59186	2	3477700	32838	0.347858	1	226870	10751	4.48381	1	1352000	18329
Q13131-2;Q13131	Q13131	5'-AMP-activated protein kinase catalytic subunit alpha-1	PRKAA1 AMPK1	CAMK	503;488	T	DFRSIDDEITEAKSGTATPQRSGSVSNYRSC	-		x	5.79482	6.48304	2	37212000	665890	-		0	0	5.25826	1	26508000	579460	6.33131	1	10704000	86424
Q8TD19	Q8TD19	Serine/threonine-protein kinase Nek9	NEK9 KIAA1995 NEK8 NERCC	Other	869	S	ASEAPLEHKPQVEASSPRLNPAVTCAGKGTP	-		x	5.37446	6.27124	5	102770000	1955800	4.80785	1	13515000	525910	5.37446	1	50588000	882360	5.56894	3	38664000	547530
Q13131-2;Q13131	Q13131	5'-AMP-activated protein kinase catalytic subunit alpha-1	PRKAA1 AMPK1	CAMK	501;486	S	LLDFRSIDDEITEAKSGTATPQRSGSVSNYR	-	AMPKA1, ULK1	x	4.98741	5.67563	7	97645000	1795600	4.98741	3	55451000	1004700	4.51596	3	31208000	702490	5.00009	1	10986000	88404
Q7L7X3;Q7L7X3-3;Q7L7X3-2	Q7L7X3	Serine/threonine-protein kinase TAO1	TAOK1 KIAA1361 MAP3K16 MARKK	STE	445;445;271	S	SHYRNREHFATIRTASLVTRQMQEHEQDSEL	-		x	3.26673	5.4821	2	9672100	17495	-		2237100	0	3.26673	2	3056900	17495	-		4378100	0
Q13233	Q13233	Mitogen-activated protein kinase kinase kinase 1	MAP3K1 MAPKKK1 MEKK MEKK1	STE	923	S	LEKTGKGLCATKLSASSEDISERLASISVGP	-		x	3.83648	5.0708	8	4795500	98776	3.31229	3	960640	38753	5.55666	3	2664000	46117	4.43316	2	1170900	13906
Q9NYL2	Q9NYL2	Mitogen-activated protein kinase kinase kinase MLT	ZAK MLTK HCCS4	TKL	637	S	IKYQQITPVNQSRSSSPTQYGLTKNFSSLHL	-		x	4.33302	4.91056	4	25595000	817560	5.43471	1	5068900	63194	2.3524	2	12633000	641860	3.83922	1	7892300	112510
Q12851	Q12851	Mitogen-activated protein kinase kinase kinase kinase 2	MAP4K2 GCK RAB8IP	STE	328	S	TIHSRGQHGPAERTPSEIQFHQVKFGAPRRK	-		x	2.44922	4.86162	5	2987100	192020	2.70821	1	285190	24311	1.68242	1	986030	31572	2.44922	3	1715900	136140
Q7L7X3;Q7L7X3-3;Q7L7X3-2	Q7L7X3	Serine/threonine-protein kinase TAO1	TAOK1 KIAA1361 MAP3K16 MARKK	STE	421;421;247	S	YREEGDPRTRASDPQSPPQVSRHKSHYRNRE	-		x	2.55292	4.76829	14	21385000	470230	4.41513	5	5411400	60830	3.45973	4	8900300	201880	1.84975	5	7073400	207520
P51812	P51812	Ribosomal protein S6 kinase alpha-3	RPS6KA3 ISPK1 MAPKAPK1B RSK2	AGC	715	S	KGAMAATYSALNRNQSPVLEPVGRSTLAQRR	-		x	4.51768	4.59997	8	46585000	1122900	4.86094	3	15388000	356490	4.51768	4	17739000	338960	2.39479	1	13458000	427460
Q00536-2;Q00536	Q00536	Cyclin-dependent kinase 16	CDK16 PCTAIRE1 PCTK1	CMGC	169;95	S	GESDQASATSSDEVQSPVRVRMRNHPPRKIS	-			2.68436	2.89924	1	4049900	71304	-		0	0	2.68436	1	1283200	71304	-		2766700	0
O94804	O94804	Serine/threonine-protein kinase 10	STK10 LOK	STE	514	S	GTNLSTDLSLNKEMGSLSIKDPKLYKKTLKR	-		x	6.22626	4.53339	2	6004100	67484	-		0	0	5.19311	1	1739000	43246	7.25934	1	4265100	24237
Q8TD19	Q8TD19	Serine/threonine-protein kinase Nek9	NEK9 KIAA1995 NEK8 NERCC	Other	868	S	VASEAPLEHKPQVEASSPRLNPAVTCAGKGT	-		x	3.59189	4.48867	14	195490000	3042800	3.0228	4	47268000	967450	4.73904	5	78914000	1306800	2.95937	5	69309000	768610
O95819-3;O95819;O95819-5;O95819-2;O95819-4	O95819	Mitogen-activated protein kinase kinase kinase kinase 4	MAP4K4 HGK KIAA0687 NIK	STE	704;627;619;596;542	T	SRSDSDEVPPRVPVRTTSRSPVLSRRDSPLQ	-		x	3.84409	4.20686	19	112400000	17123000	4.76254	4	24706000	3716700	1.88801	8	47725000	10160000	5.22399	7	39973000	3246400
Q13043;Q13043-2	Q13043	Serine/threonine-protein kinase 4;Serine/threonine-protein kinase 4 37kDa subunit;Serine/threonine-protein kinase 4 18kDa subunit	STK4 KRS2 MST1	STE	40;40	S	QPEEVFDVLEKLGEGSYGSVYKAIHKETGQI	-			2.63138	3.4259	1	935010	34344	-		0	0	-		456470	0	2.63138	1	478540	34344
Q2M2I8;Q2M2I8-2	Q2M2I8	AP2-associated protein kinase 1	AAK1 KIAA1048	Other	678;678	S	ASLNKSKSATTTPSGSPRTSQQNVYNPSEGS	-		x	4.11054	4.13543	5	8758200	138340	5.12754	1	1959200	15707	3.9191	2	1822800	30784	3.30772	2	4976100	91843
P07949;P07949-2	P07949	Proto-oncogene tyrosine-protein kinase receptor Ret;Soluble RET kinase fragment;Extracellular cell-membrane anchored RET cadherin 120 kDa fragment	RET CDHF12 CDHR16 PTC RET51	TK	687;687	Y	AEMTFRRPAQAFPVSYSSSGARRPSLDSMEN	cell growth, altered; molecular association, regulation	RET	x	1.38549	4.11302	6	8463700	3079100	0.298744	2	2113300	946300	0.961536	2	4002200	1847700	3.17462	2	2348200	285020
Q9Y2U5	Q9Y2U5	Mitogen-activated protein kinase kinase kinase 2	MAP3K2 MAPKKK2 MEKK2	STE	163	S	RKKRLSIIGPTSRDRSSPPPGYIPDELHQVA	-			2.58122	1.35481	1	187810000	7410200	2.58122	1	86860000	3294000	2.99068	9	70302000	3613400	3.50357	7	30646000	502800
Q13131-2;Q13131	Q13131	5'-AMP-activated protein kinase catalytic subunit alpha-1	PRKAA1 AMPK1	CAMK	505;490	T	RSIDDEITEAKSGTATPQRSGSVSNYRSCQR	-	ULK1	x	3.38404	4.07227	5	40048000	1007800	2.99183	2	18125000	444330	3.57627	2	20443000	469690	1.14912	1	1479600	93781
O94806;Q15139;O94806-2	O94806	Serine/threonine-protein kinase D3;Serine/threonine-protein kinase D1	PRKD3 EPK2 PRKCN	CAMK	391;397;391	S	SDLDVERDEEAVKTISPSTSNNIPLMRVVQS	-		x	2.26064	4.05412	4	6804400	501230	2.45482	2	933740	44579	2.36513	1	2729700	167970	1.51573	1	3141000	288680
Q9Y2U5	Q9Y2U5	Mitogen-activated protein kinase kinase kinase 2	MAP3K2 MAPKKK2 MEKK2	STE	153	S	DLDNTVFGAERKKRLSIIGPTSRDRSSPPPG	-		x	4.86885	3.64244	3	58336000	119100	4.97692	1	12196000	49028	4.86885	1	25448000	54709	3.3713	1	20692000	15368
P09769	P09769	Tyrosine-protein kinase Fgr	FGR SRC2	TK	34	Y	AGLEGDFRSYGAADHYGPDPTKARPASSFAH	-		x	5.54456	3.5479	22	480750000	4232600	5.79947	7	242710000	2241500	4.98649	8	122140000	1037800	4.32424	7	115900000	953270
Q05655;Q05655-2	Q05655	Protein kinase C delta type	PRKCD	AGC	295;295	T	CGINQKLLAEALNQVTQRASRRSDSASSEPV	-	PRKCD	x	0.393217	3.47331	2	10559000	11685000	-0.280481	1	928590	585390	-1.50691	1	4028500	6843500	1.06694	1	5602300	4256100
Q2M2I8;Q2M2I8-2	Q2M2I8	AP2-associated protein kinase 1	AAK1 KIAA1048	Other	637;637	S	PSSPKTQRAGHRRILSDVTHSAVFGVPASKS	-	NDR1	x	3.33859	3.36347	7	32233000	351390	3.10631	2	7234100	138370	5.1426	2	13233000	23338	2.73668	3	11766000	189680
P16591;P16591-2	P16591	Tyrosine-protein kinase Fer	FER TYK3	TK	402;227	Y	KVQENDGKEPPPVVNYEEDARSVTSMERKER	-		x	2.02668	3.33597	7	8932400	813880	2.11917	2	2082800	189020	2.37228	3	4550200	339530	1.45728	2	2299400	285330
P06241-2;P06241;P06241-3	P06241	Tyrosine-protein kinase Fyn	FYN	TK	21;21;21	S	CKDKEATKLTEERDGSLNQSSGYRYGTDPTP	cell motility, altered; enzymatic activity, induced; intracellular localization; phosphorylation	PKACA	x	2.80601	3.287	8	49878000	2411400	3.05829	3	19928000	1292500	2.18705	3	22981000	945910	3.74727	2	6969000	173040
Q2M2I8;Q2M2I8-2	Q2M2I8	AP2-associated protein kinase 1	AAK1 KIAA1048	Other	606;606	T	PAIQAPVRQQPKVQTTPPPAVQGQKVGSLTP	-		x	3.20118	3.22607	19	222880000	53718000	3.22837	8	70290000	30791000	2.50144	6	59800000	20131000	3.93532	5	92793000	2795200
O95819-3;O95819;O95819-5;O95819-2;O95819-4	O95819	Mitogen-activated protein kinase kinase kinase kinase 4	MAP4K4 HGK KIAA0687 NIK	STE	706;629;621;598;544	S	SDSDEVPPRVPVRTTSRSPVLSRRDSPLQGS	-		x	2.79716	3.15994	3	10504000	3139300	5.08804	1	1941800	833630	2.79716	1	3636100	1560100	2.42152	1	4926600	745620
Q2M2I8;Q2M2I8-2	Q2M2I8	AP2-associated protein kinase 1	AAK1 KIAA1048	Other	624;624	S	PAVQGQKVGSLTPPSSPKTQRAGHRRILSDV	-		x	3.10805	3.13294	50	515500000	48961000	3.38418	17	125600000	13928000	2.91419	20	203520000	20587000	3.23175	13	186380000	14446000
Q13131-2;Q13131	Q13131	5'-AMP-activated protein kinase catalytic subunit alpha-1	PRKAA1 AMPK1	CAMK	511;496	S	ITEAKSGTATPQRSGSVSNYRSCQRSDSDAE	-	AMPKA1	x	2.37954	3.06777	17	26336000	1597700	1.94953	4	3565800	506400	2.81391	7	15877000	749600	2.83898	6	6893300	341680
P43405	P43405	Tyrosine-protein kinase SYK	SYK	TK	297	S	ATWSAGGIISRIKSYSFPKPGHRKSSPAQGN	-		x	0.75638	3.03335	8	5403700	2560800	1.30155	2	2047800	602240	0.673187	4	2623800	1631100	0.386431	2	732120	327450
O95819-3;O95819;O95819-5;O95819-2;O95819-4	O95819	Mitogen-activated protein kinase kinase kinase kinase 4	MAP4K4 HGK KIAA0687 NIK	STE	716;639;631;608;554	S	PVRTTSRSPVLSRRDSPLQGSGQQNSQAGQR	-		x	2.50996	2.87274	20	28942000	3427700	4.15401	5	6359900	779190	1.06839	7	10084000	1876400	2.98713	8	12498000	772080
Q05655;Q05655-2	Q05655	Protein kinase C delta type	PRKCD	AGC	306;306	S	LNQVTQRASRRSDSASSEPVGIYQGFEKKTG	-		x	-0.243182	2.83691	2	5482500	8913000	-2.35918	2	524320	2990300	-1.24227	1	2622400	4597700	0.755892	1	2335800	1324900
Q6PHR2;Q6PHR2-3	Q6PHR2	Serine/threonine-protein kinase ULK3	ULK3	Other	219;219	S	YEALFGQPPFASRSFSELEEKIRSNRVIELP	-		x	3.45966	2.76267	8	36641000	1753700	3.46345	4	10540000	549630	3.17671	2	13962000	721180	3.71662	2	12139000	482870
P27448;P27448-2;P27448-4;P27448-3;P27448-8;P27448-7;P27448-6	P27448	MAP/microtubule affinity-regulating kinase 3	MARK3 CTAK1 EMK2	CAMK	543;566;543;543;464;550;527	S	NSTIPDQRTPVASTHSISSAATPDRIRFPRG	-		x	3.56391	2.73566	4	34273000	986430	2.76493	1	2416500	210100	2.76474	2	4887400	361830	4.41178	1	26969000	414500
Q15418-2	Q15418	Ribosomal protein S6 kinase alpha-1	RPS6KA1 MAPKAPK1A RSK1	AGC	28	S	WALIPWLPRKQRPRISQTSLPVPGPGSGPQR	-		x	3.62904	2.71144	28	953150000	18569000	3.01298	7	185060000	3733800	3.59731	11	351770000	7000100	3.69134	10	416330000	7834800
Q13263;Q13263-2	Q13263	Transcription intermediary factor 1-beta	TRIM28 KAP1 RNF96 TIF1B	Atypical	473;391	S	YSSAEPHVSGVKRSRSGEGEVSGLMRKVPRV	cell cycle regulation; DNA repair, induced; transcription, induced		x	2.54347	2.64418	3	1694500	110790	3.74611	1	465110	13315	2.54347	3	1229400	97478	-		0	0
Q2M2I8;Q2M2I8-2	Q2M2I8	AP2-associated protein kinase 1	AAK1 KIAA1048	Other	618;618	S	VQTTPPPAVQGQKVGSLTPPSSPKTQRAGHR	-		x	2.60762	2.6325	21	265820000	59342000	1.51816	8	94924000	32319000	1.87901	10	131340000	25997000	3.33128	3	39557000	1025200
Q13188	Q13188	Serine/threonine-protein kinase 3;Serine/threonine-protein kinase 3 36kDa subunit;Serine/threonine-protein kinase 3 20kDa subunit	STK3 KRS1 MST2	STE	336	T	LDSHTMVKTSVESVGTMRATSTMSEGAQTMI	-		x	1.51354	2.53637	12	17346000	5014500	1.59235	3	1279300	209590	-0.686523	5	10390000	3578000	1.28585	4	5676000	1226900
Q9Y2U5	Q9Y2U5	Mitogen-activated protein kinase kinase kinase 2	MAP3K2 MAPKKK2 MEKK2	STE	263	T	SDYDNPIFEKFGKGGTYPRRYHVSYHHQEYN	-		x	3.72111	2.4947	6	6934500	326110	-		0	0	2.8197	3	3580900	247330	3.96457	3	3353600	78787
P27448;P27448-2;P27448-4;P27448-3;P27448-8;P27448-7;P27448-6	P27448	MAP/microtubule affinity-regulating kinase 3	MARK3 CTAK1 EMK2	CAMK	601;624;601;601;522;608;585	S	LSHEATPLSQTRSRGSTNLFSKLTSKLTRRN	-	MARK3	x	3.30429	2.47604	43	313160000	14890000	3.90758	13	69652000	3093800	2.12017	15	142820000	8109900	3.29336	15	100690000	3685900
P06241-2;P06241;P06241-3;P07947;P09769	P06241	Tyrosine-protein kinase Fyn;Tyrosine-protein kinase Yes;Tyrosine-protein kinase Fgr	FYN	TK	185;185;185;194;180	Y	QGAFLIRESETTKGAYSLSIRDWDQTRGDHV;RGIFLVRESETTKGAYSLSIRDWDEIRGDNV;RGTFLIRESETTKGAYSLSIRDWDDMKGDHV	-		x	1.95982	2.44081	5	4842200	336050	1.49981	1	496030	140200	2.44528	2	2346200	116420	2.95904	2	1999900	79428
P42684;P42684-3;P42684-6;P42684-2;P42684-5;P42684-10;P42684-7;P42684-4	P42684	Abelson tyrosine-protein kinase 2	ABL2 ABLL ARG	TK	620;605;599;584;620;605;599;584	S	SLAPGFIRGAQASSGSPALPRKQRDKSPSSL	-		x	0.396764	2.43387	23	21469000	12027000	1.04677	6	3429600	1291600	0.0966994	9	12200000	8259300	0.747657	8	5840100	2476600
Q99759-2;Q99759	Q99759	Mitogen-activated protein kinase kinase kinase 3	MAP3K3 MAPKKK3 MEKK3	STE	368;337	S	MGLAVQYLDPRGRLRSADSENALSVQERNVP	-	SGK1	x	2.50775	2.41265	22	115970000	22197000	1.89792	6	29842000	7934300	2.01818	8	51219000	10553000	2.94109	8	34913000	3709200
P10398	P10398	Serine/threonine-protein kinase A-Raf	ARAF ARAF1 PKS PKS2	TKL	257	S	DAAGSRGGSDGTPRGSPSPASVSSGRKSPHS	enzymatic activity, induced			2.44261	-	1	1385300	211440	2.96196	1	487720	48531	2.44261	1	566700	79570	0.846739	1	330870	83335
P27448;P27448-2;P27448-4;P27448-3;P27448-8;P27448-7;P27448-6	P27448	MAP/microtubule affinity-regulating kinase 3	MARK3 CTAK1 EMK2	CAMK	540;563;540;540;461;547;524	S	GKENSTIPDQRTPVASTHSISSAATPDRIRF	-		x	3.1885	2.36024	12	109350000	9150300	2.86313	4	38629000	4216700	3.08779	6	43584000	4673800	4.61815	2	27134000	259770
Q7KZI7;Q7KZI7-8;Q7KZI7-11;Q7KZI7-16;Q7KZI7-15	Q7KZI7	Serine/threonine-protein kinase MARK2	MARK2 EMK1	CAMK	26;26;26;26;26	S	LNERDTEQPTLGHLDSKPSSKSNMIRGRNSA	-			2.41612	-	1	1254500	157620	1.69619	1	477060	71670	2.41612	1	777490	85949	-		0	0
Q96RR4-3;Q96RR4-5;Q96RR4;Q96RR4-7;Q96RR4-4;Q96RR4-2;Q96RR4-6	Q96RR4	Calcium/calmodulin-dependent protein kinase kinase 2	CAMKK2 CAMKKB KIAA0787	Other	495;452;495;495;452;495;452	S	SLATVILVKTMIRKRSFGNPFEGSRREERSL	-		x	0.824239	2.26163	18	12468000	8041500	0.972563	7	5222600	2814900	0.451741	7	6011300	4310900	1.60621	4	1234200	915670
P07947	P07947	Tyrosine-protein kinase Yes	YES1 YES	TK	111	S	FVALYDYEARTTEDLSFKKGERFQIINNTEG	-			2.35093	3.74533	1	2499200	36228	-		1033400	0	-		0	0	2.35093	1	1465900	36228
Q16584	Q16584	Mitogen-activated protein kinase kinase kinase 11	MAP3K11 MLK3 PTK1 SPRK	TKL	507	S	ISMPLDFKHRITVQASPGLDRRRNVFEVGPG	-		x	2.0052	2.24546	9	15017000	1084800	0.962266	2	2857400	291200	2.03659	3	4599600	486040	2.34828	4	7559600	307570
Q05655;Q05655-2	Q05655	Protein kinase C delta type	PRKCD	AGC	299;299	S	QKLLAEALNQVTQRASRRSDSASSEPVGIYQ	intracellular localization	PRKCD	x	-0.848558	2.23154	13	34095000	68190000	-2.78925	4	11234000	22229000	-0.795102	5	15712000	28338000	-0.53824	4	7148800	17623000
P28482	P28482	Mitogen-activated protein kinase 1	MAPK1 ERK2 PRKM1 PRKM2	CMGC	185	T	LARVADPDHDHTGFLTEYVATRWYRAPEIML	cell differentiation, induced; cell growth, altered; cell motility, altered; cell motility, induced; cytoskeletal reoraganization; transcription, inhibited; activity, induced; enzymatic activity, induced; intracellular localization; molecular association, regulation; phosphorylation; protein conformation; protein degredation	MEK1		2.02891	1.56283	1	66235000	5771900	2.02891	1	32033000	2068400	1.72915	1	23253000	1408600	1.78414	4	10949000	2294800
P36507	P36507	Dual specificity mitogen-activated protein kinase kinase 2	MAP2K2 MEK2 MKK2 PRKMK2	STE	293	S	IFGRPVVDGEEGEPHSISPRPRPPGRPVSGH	-			2.01648	1.63949	1	9425000	1867300	2.01648	1	8667600	1391000	-		0	0	0.482694	1	757340	476320
Q96L34;Q96L34-2	Q96L34	MAP/microtubule affinity-regulating kinase 4	MARK4 KIAA1860 MARKL1	CAMK	3;3	S	_____________MSSRTVLAPGNDRNSDTH	-			2.01042	-	1	754060	29967	-		0	0	2.01042	1	263790	29967	-		490270	0
P27361;P27361-2;P27361-3	P27361	Mitogen-activated protein kinase 3	MAPK3 ERK1 PRKM3	CMGC	202;202;202	T	LARIADPEHDHTGFLTEYVATRWYRAPEIML	cell differentiation, induced; cell growth, altered; cell motility, altered; cell motility, induced; cytoskeletal reoraganization; transcription, inhibited; activity, induced; enzymatic activity, induced; intracellular localization; molecular association, regulation; phosphorylation; protein conformation; protein degredation	MEK1, MEK2	x	1.79381	2.19904	5	3786600	700660	1.7171	1	908160	227420	1.8166	2	1953000	310260	2	2	925440	162980
O94804	O94804	Serine/threonine-protein kinase 10	STK10 LOK	STE	417	S	NGLAVPVPLRKSRPVSMDARIQVAQEKQVAE	-		x	3.89074	2.19787	13	19304000	804820	5.07354	2	4226600	165680	3.48163	6	6597800	371990	3.89074	5	8479600	267150
Q00536-2;Q00536	Q00536	Cyclin-dependent kinase 16	CDK16 PCTAIRE1 PCTK1	CMGC	193;119	S	HPPRKISTEDINKRLSLPADIRLPEGYLEKL	cytoskeletal reorganization; molecular association, regulation	PKACA	x	1.97846	2.19333	15	26956000	5163100	2.0373	7	15608000	2964500	1.53973	6	10056000	2137100	1.83573	2	1291700	61442
Q9H2K8	Q9H2K8	Serine/threonine-protein kinase TAO3	TAOK3 DPK JIK KDS MAP3K18	STE	331	S	TRNGPLNESQEDEEDSEHGTSLNREMDSLGS	-		x	0.770338	2.15278	4	5756800	1674500	-0.194087	1	627470	582400	-0.00633393	1	577560	292550	2.57768	2	4551800	799510
O95819-3;O95819;O95819-5;O95819-2;O95819-4	O95819	Mitogen-activated protein kinase kinase kinase kinase 4	MAP4K4 HGK KIAA0687 NIK	STE	708;631;623;600;546	S	SDEVPPRVPVRTTSRSPVLSRRDSPLQGSGQ	-		x	1.78991	2.15269	14	52212000	15864000	1.4504	7	21898000	13013000	2.45648	3	13903000	1909100	3.14803	4	16412000	942080
O43318;O43318-2;O43318-3;O43318-4	O43318	Mitogen-activated protein kinase kinase kinase 7	MAP3K7 TAK1	TKL	439;412;439;412	S	VPEIVISGNGQPRRRSIQDLTVTGTEPGQVS	-		x	3.81585	2.1033	5	9224300	554230	3.09764	2	3054900	251140	3.81585	3	6169300	303090	-		0	0
P06241-2;P06241;P06241-3;P07947;P12931-2;P12931	P06241	Tyrosine-protein kinase Fyn;Tyrosine-protein kinase Yes;Proto-oncogene tyrosine-protein kinase Src	FYN	TK	417;420;365;426;425;419	Y	KIADFGLARLIEDNEYTARQGAKFPIKWTAP;KVADFGLARLIEDNEYTARQGAKFPIKWTAP	molecular association, regulation	FYN, PDGFRB, PDGFRA, SRC, PRKACA, YES	x	1.59942	2.08041	59	864740000	232870000	1.93071	20	224570000	59006000	1.37913	20	348440000	93615000	1.5968	19	291730000	80249000
P43405;P43405-2	P43405	Tyrosine-protein kinase SYK	SYK	TK	316;293	S	PGHRKSSPAQGNRQESTVSFNPYEPELAPWA	-		x	-0.221197	2.05578	5	7476600	7613100	-0.221197	3	4289300	5250200	-0.432318	1	1511400	1435000	0.202389	1	1675900	927900
O94921;O94921-2;O94921-3	O94921	Cyclin-dependent kinase 14	CDK14 KIAA0834 PFTK1	CMGC	107;89;61	S	RVHSENNACINFKTSSTGKESPKVRRHSSPS	-		x	3.20743	2.05427	7	54652000	7111000	2.81502	1	2084200	188010	2.762	2	49426000	6726000	3.75003	4	3141700	197000
Q9UEE5	Q9UEE5	Serine/threonine-protein kinase 17A	STK17A DRAK1	CAMK	28	S	SPGATSGSGRAGRGLSGPCRPPPPPQARGLL	-		x	2.56252	2.02071	2	9045100	1176200	-		0	0	2.40951	1	4475200	679870	2.71558	1	4569900	496360
Q96RR4-3;Q96RR4-5;Q96RR4;Q96RR4-7;Q96RR4-4;Q96RR4-2;Q96RR4-6	Q96RR4	Calcium/calmodulin-dependent protein kinase kinase 2	CAMKK2 CAMKKB KIAA0787	Other	511;468;511;511;468;511;468	S	FGNPFEGSRREERSLSAPGNLLTKQGSEDNL	phosphorylation	DAPK1	x	0.569415	2.0068	16	24226000	10344000	0.845572	6	9278100	4244400	-1.05894	4	7356900	3601000	1.52089	6	7590500	2499000
Q16584	Q16584	Mitogen-activated protein kinase kinase kinase 11	MAP3K11 MLK3 PTK1 SPRK	TKL	524	S	GLDRRRNVFEVGPGDSPTFPRFRAIQLEPAE	-		x	1.74202	1.98228	11	8261800	897850	1.61529	5	3396100	480110	1.71876	4	2700000	298160	2.16793	2	2165700	119580
Q9UKE5;Q9UKE5-4;Q9UKE5-3;Q9UKE5-7;Q9UKE5-2;Q9UKE5-6;Q9UKE5-5;Q9UKE5-8	Q9UKE5	TRAF2 and NCK-interacting protein kinase	TNIK KIAA0551	STE	680;680;625;625;651;651;596;596	S	EEDIPPKVPQRTTSISPALARKNSPGNGSAL	-		x	4.18537	1.88264	6	12928000	93306	5.39459	2	3682200	21601	3.62225	2	524160	12267	4.55202	2	8721500	59438
P06241-2;P06241;P06241-3;P07947;P09769	P06241	Tyrosine-protein kinase Fyn;Tyrosine-protein kinase Yes;Tyrosine-protein kinase Fgr	FYN	TK	186;186;186;195;181	S	GAFLIRESETTKGAYSLSIRDWDQTRGDHVK;GIFLVRESETTKGAYSLSIRDWDEIRGDNVK;GTFLIRESETTKGAYSLSIRDWDDMKGDHVK	-		x	1.38949	1.87048	10	16531000	2850800	1.57471	3	5421500	644850	1.6472	3	5053400	782680	1.15508	4	6056400	1423200
Q16584	Q16584	Mitogen-activated protein kinase kinase kinase 11	MAP3K11 MLK3 PTK1 SPRK	TKL	740	S	AKSPRREEEPRGGTVSPPPGTSRSAPGTPGT	-		x	1.62803	1.86828	3	1542900	279740	1.82276	2	493770	63987	1.3616	1	1049100	215760	-		0	0
O96013;O96013-4;O96013-2	O96013	Serine/threonine-protein kinase PAK 4	PAK4 KIAA1142	STE	104;104;104	S	FENMSVTRSNSLRRDSPPPPARARQENGMPE	-		x	0.586644	1.85358	58	76157000	37142000	0.632048	18	16893000	7419400	0.272228	26	46998000	25747000	1.32706	14	12265000	3975700
P27448;P27448-2;P27448-4;P27448-3;P27448-8;P27448-7;P27448-6	P27448	MAP/microtubule affinity-regulating kinase 3	MARK3 CTAK1 EMK2	CAMK	469;492;469;469;390;476;453	S	KSSGSAVGGKGIAPASPMLGNASNPNKADIP	-		x	2.66392	1.83567	32	223360000	12639000	2.46745	12	54285000	3839100	2.34549	11	64452000	6500600	2.91713	9	104620000	2299600
Q2M2I8;Q2M2I8-2	Q2M2I8	AP2-associated protein kinase 1	AAK1 KIAA1048	Other	627;627	T	QGQKVGSLTPPSSPKTQRAGHRRILSDVTHS	-			1.94881	1.9737	1	45268000	5837000	2.23358	1	43674000	5612800	1.94881	1	1594300	224230	-		0	0
Q13873	Q13873	Bone morphogenetic protein receptor type-2	BMPR2 PPH1	TKL	517	T	AELMMIWERNKSVSPTVNPMSTAMQNERNLS	-			1.93038	-	1	539710	8963.2	-		0	0	1.93038	1	185100	8963.2	-		354600	0
Q99759-2;Q99759	Q99759	Mitogen-activated protein kinase kinase kinase 3	MAP3K3 MAPKKK3 MEKK3	STE	281;250	S	ADSPSFRKSRMSRAQSFPDNRQEYSDRETQL	-		x	1.93033	1.83523	5	1758900	144350	2.61821	2	351040	39683	1.93033	3	1261100	104670	-		146790	0
O94921;O94921-2;O94921-3	O94921	Cyclin-dependent kinase 14	CDK14 KIAA0834 PFTK1	CMGC	112;94;66	S	NNACINFKTSSTGKESPKVRRHSSPSSPTSP	-		x	2.88993	1.73677	12	18111000	3577100	2.79176	3	1405200	164830	2.72576	5	12206000	2734800	3.18324	4	4499500	677480
P48730	P48730	Casein kinase I isoform delta	CSNK1D HCKID	CK1	406	S	DTSRMSTSQIPGRVASSGLQSVVHR______	-		x	2.10302	1.71951	3	5595900	527860	2.89733	1	1448300	124350	2.10302	1	2468300	362880	0.989449	1	1679400	40623
P12931-2;P12931	P12931	Proto-oncogene tyrosine-protein kinase Src	SRC SRC1	TK	218;212	S	AKGLNVKHYKIRKLDSGGFYITSRTQFNSLQ	-		x	2.92303	1.69057	4	5037100	282030	2.63505	1	2204700	68451	-		181670	0	3.2109	3	2650800	213580
Q16584	Q16584	Mitogen-activated protein kinase kinase kinase 11	MAP3K11 MLK3 PTK1 SPRK	TKL	738	T	RSAKSPRREEEPRGGTVSPPPGTSRSAPGTP	-		x	1.45012	1.69038	2	750700	132760	-		0	0	1.33446	1	382030	60252	1.5658	1	368680	72509
Q9Y2U5	Q9Y2U5	Mitogen-activated protein kinase kinase kinase 2	MAP3K2 MAPKKK2 MEKK2	STE	164	S	KKRLSIIGPTSRDRSSPPPGYIPDELHQVAR	-		x	2.90866	1.68225	4	240110000	7143100	2.18017	1	114930000	2974500	3.16527	2	92915000	3341700	3.63724	1	32264000	826900
Q2M2I8;Q2M2I8-2	Q2M2I8	AP2-associated protein kinase 1	AAK1 KIAA1048	Other	620;620	T	TTPPPAVQGQKVGSLTPPSSPKTQRAGHRRI	-		x	1.64408	1.66897	17	730670000	81750000	0.583139	6	221240000	26806000	1.18112	6	291060000	39679000	3.34571	5	218370000	15265000
O94921	O94921	Cyclin-dependent kinase 14	CDK14 KIAA0834 PFTK1	CMGC	24	S	PAEKIGKMKKLRRTLSESFSRIALKKDDTTF	-		x	2.78359	1.63043	7	33080000	699510	2.78359	3	8838900	169930	5.03122	1	10788000	18892	1.41242	3	13453000	510680
P49840	P49840	Glycogen synthase kinase-3 alpha	GSK3A	CMGC	21	S	PSGGGPGGSGRARTSSFAEPGGGGGGGGGGP	enzymatic activity, inhibited			1.90352	1.30338	1	14801000	3316100	1.99712	1	1119800	213620	1.90352	1	13681000	3102500	-		0	0
Q9Y2U5	Q9Y2U5	Mitogen-activated protein kinase kinase kinase 2	MAP3K2 MAPKKK2 MEKK2	STE	239	S	LDGESYPKSRMPRAQSYPDNHQEFSDYDNPI	-		x	2.85413	1.62772	10	62806000	1792900	2.89164	3	20964000	735960	2.9686	4	28626000	812600	2.81655	3	13215000	244290
O15530;O15530-3;O15530-4;O15530-2	O15530	3-phosphoinositide-dependent protein kinase 1	PDPK1 PDK1	AGC	513;487;386;463	T	IPWSQELRPEAKNFKTFFVHTPNRTYYLMDP	enzymatic activity, induced; molecular association, regulation	PDK1	x	1.86649	1.62566	2	1090500	192810	1.99925	1	539050	84923	1.73375	1	551410	107880	-		0	0
P48730;P48730-2	P48730	Casein kinase I isoform delta	CSNK1D HCKID	CK1	347;347	T	GRLRGTQEVAPPTPLTPTSHTANTSPRPVSG	-			1.79136	-	1	10231000	2521700	1.79136	1	5241500	1263900	0.792482	2	4989400	1257800	-		0	0
O94804	O94804	Serine/threonine-protein kinase 10	STK10 LOK	STE	438	S	QVAQEKQVAEQGGDLSPAANRSQKASQSRPN	-		x	3.28504	1.59216	101	1460400000	227040000	3.1334	35	423150000	77002000	3.14254	36	529230000	99040000	3.94717	30	507980000	51000000
O94804	O94804	Serine/threonine-protein kinase 10	STK10 LOK	STE	454	S	PAANRSQKASQSRPNSSALETLGGEKLANGS	-		x	3.27397	1.5811	9	141380000	11076000	3.27397	5	29770000	2303800	3.03919	3	60729000	7260200	4.41541	1	50881000	1511800
P36507	P36507	Dual specificity mitogen-activated protein kinase kinase 2	MAP2K2 MEK2 MKK2 PRKMK2	STE	295	S	GRPVVDGEEGEPHSISPRPRPPGRPVSGHGM	-		x	1.91806	1.54107	31	206480000	37129000	1.82541	13	90889000	18183000	1.81731	10	70498000	12418000	2.21826	8	45095000	6528300
Q8N4C8;Q8N4C8-3;Q8N4C8-2	Q8N4C8	Misshapen-like kinase 1	MINK1 B55 MAP4K6 MINK YSK2 ZC3	STE	599;599;599	S	AHRVPLKPYAAPVPRSQSLQDQPTRNLAAFP	-		x	1.92538	1.48273	2	705270	129960	1.25061	1	78276	15812	0.826745	1	124550	40005	1.92538	2	502440	74144
Q13043;Q13043-2	Q13043	Serine/threonine-protein kinase 4;Serine/threonine-protein kinase 4 37kDa subunit;Serine/threonine-protein kinase 4 18kDa subunit	STK4 KRS2 MST1	STE	414;414	S	FEQKEKENQINSFGKSVPGPLKNSSDWKIPQ	-		x	0.606101	1.40062	20	161600000	56709000	0.433565	10	64025000	31556000	0.724325	8	75141000	23834000	3.71934	2	22431000	1317700
P49674	P49674	Casein kinase I isoform epsilon	CSNK1E	CK1	389	S	RKVSMRLHRGAPANVSSSDLTGRQEVSRIPA	transcription, altered; protein degradation	AMPKA1	x	1.56755	1.39161	3	6990500	2289700	0.758135	1	1709000	742070	0.717809	1	1850200	721490	1.65036	2	3431300	826170
Q00536-2;Q00536	Q00536	Cyclin-dependent kinase 16	CDK16 PCTAIRE1 PCTK1	CMGC	184;110	S	SPVRVRMRNHPPRKISTEDINKRLSLPADIR	-	PKACA	x	1.17007	1.38494	8	4439800	1453200	0.703689	1	718370	264100	-0.895613	3	1960200	907430	2.33628	4	1761200	281650
P07949;P07949-2	P07949	Proto-oncogene tyrosine-protein kinase receptor Ret;Soluble RET kinase fragment;Extracellular cell-membrane anchored RET cadherin 120 kDa fragment	RET CDHF12 CDHR16 PTC RET51	TK	699;699	S	PVSYSSSGARRPSLDSMENQVSVDAFKILED	-		x	-1.36239	1.36514	13	11971000	25481000	-2.40488	3	1294800	6006100	-1.7118	8	9648900	18556000	-0.494467	2	1027300	919570
P12931-2;P12931	P12931	Proto-oncogene tyrosine-protein kinase Src	SRC SRC1	TK	17;17	S	GSNKSKPKDASQRRRSLEPAENVHGAGGGAF	enzymatic activity, induced	PRKACA	x	2.58035	1.34789	6	56222000	5202000	2.59675	3	33675000	2907000	2.50496	3	22547000	2295100	-		0	0
Q8N4C8;Q8N4C8-3;Q8N4C8-2	Q8N4C8	Misshapen-like kinase 1	MINK1 B55 MAP4K6 MINK YSK2 ZC3	STE	601;601;601	S	RVPLKPYAAPVPRSQSLQDQPTRNLAAFPAS	-		x	1.78742	1.34476	4	990770	199200	-		0	0	1.54053	2	442210	124930	1.78742	2	548560	74268
Q13043;Q13043-2	Q13043	Serine/threonine-protein kinase 4;Serine/threonine-protein kinase 4 37kDa subunit;Serine/threonine-protein kinase 4 18kDa subunit	STK4 KRS2 MST1	STE	410;410	S	FLEYFEQKEKENQINSFGKSVPGPLKNSSDW	-		x	0.497588	1.29211	42	198670000	74603000	0.255787	18	63144000	34786000	0.368626	17	77680000	35031000	2.59484	7	57850000	4786600
Q14289-2;Q14289	Q14289	Protein-tyrosine kinase 2-beta	PTK2B FAK2 PYK2 RAFTK	TK	2;2	S	______________MSGVSEPLSRVKLGTLR	-		x	2.48012	1.2907	3	1804500	93328	2.72109	2	929840	54464	2.15104	1	755460	38863	-		119240	0
O15530;O15530-3;O15530-4;O15530-5;Q6A1A2	O15530	3-phosphoinositide-dependent protein kinase 1;Putative 3-phosphoinositide-dependent protein kinase 2	PDPK1 PDK1	AGC	37;37;37;37;10	T	SCPSPSMVRTQTESSTPPGIPGGSRQGPAMD	-		x	1.38839	1.28466	10	33506000	7588600	1.3907	4	8173800	2303000	1.49155	3	14176000	3569600	1.22061	3	11156000	1716000
P27448;P27448-2;P27448-4;P27448-3;P27448-8	P27448	MAP/microtubule affinity-regulating kinase 3	MARK3 CTAK1 EMK2	CAMK	380;403;380;380;301	S	GRKSSELDASDSSSSSNLSLAKVRPSSDLNN	-			1.40473	0.57647	1	4744300	249430	1.40473	1	1799300	171620	2.41812	1	1385600	77808	-		1559400	0
P49841-2;P49841	P49841	Glycogen synthase kinase-3 beta	GSK3B	CMGC	9;9	S	_______MSGRPRTTSFAESCKPVQQPSAFG	apoptosis, altered; apoptosis, inhibited; cell adhesion, altered; cell differentiation, induced; cell growth, altered; cell motility, altered; cytoskeletal reorganization; transcription, altered; activity, inhibited; enzymatic activity, inhibited; intracellular localization; phosphorylation			1.39844	0.771656	1	20124000	4659400	2.1488	3	13034000	2677700	1.00648	2	2935700	854150	1.39844	1	4154600	1127600
O96017-9;O96017;O96017-12;O96017-4;O96017-13	O96017	Serine/threonine-protein kinase Chk2	CHEK2 CDS1 CHK2 RAD53	CAMK	422;379;350;288;158	S	IKITDFGHSKILGETSLMRTLCGTPTYLAPE	apoptosis, induced; enzymatic activity, induced; intracellular localization, ubiquitination	CHEK2	x	0.187904	1.27862	14	13719000	16757000	-1.1141	4	929310	2145100	0.187904	6	6144900	6353700	-0.53077	4	6644500	8258300
P06241-2;P06241;P06241-3;P07947;P12931-2;P12931	P06241	Tyrosine-protein kinase Fyn;Tyrosine-protein kinase Yes;Proto-oncogene tyrosine-protein kinase Src	FYN	TK	418;421;366;427;426;420	T	IADFGLARLIEDNEYTARQGAKFPIKWTAPE;VADFGLARLIEDNEYTARQGAKFPIKWTAPE	-		x	0.791707	1.2727	2	1621300	724880	0.557624	1	893440	397670	1.02579	1	727900	327210	-		0	0
P49840	P49840	Glycogen synthase kinase-3 alpha	GSK3A	CMGC	2	S	______________MSGGGPSGGGPGGSGRA	-		x	1.86939	1.26925	4	3805600	713270	-		0	0	1.70972	2	1983800	389940	2.20796	2	1821800	323340
P07948;P07948-2	P07948	Tyrosine-protein kinase Lyn	LYN JTK8	TK	13;13	S	___MGCIKSKGKDSLSDDGVDLKTQPVPESQ;___MGCIKSKGKDSLSDDGVDLKTQPVRNTE	-		x	1.18587	1.25158	105	1324300000	433480000	0.896227	31	470670000	179610000	1.20963	44	548790000	169220000	1.40541	30	304820000	84655000
P28482	P28482	Mitogen-activated protein kinase 1	MAPK1 ERK2 PRKM1 PRKM2	CMGC	187	Y	RVADPDHDHTGFLTEYVATRWYRAPEIMLNS	cell differentiation, induced; cell growth, altered; cell motility, altered; cell motility, induced; cytoskeletal reoraganization; transcription, inhibited; activity, induced; enzymatic activity, induced; intracellular localization; molecular association, regulation; phosphorylation; protein conformation; protein degredation	MEK1, RET, JAK2	x	1.70892	1.24284	21	182980000	36363000	1.33355	9	105440000	25727000	1.65663	6	46748000	7962900	2.82082	6	30790000	2673200
Q13043;Q13043-2;Q13188	Q13043	Serine/threonine-protein kinase 4;Serine/threonine-protein kinase 4 37kDa subunit;Serine/threonine-protein kinase 4 18kDa subunit;Serine/threonine-protein kinase 3;Serine/threonine-protein kinase 3 36kDa subunit;Serine/threonine-protein kinase 3 20kDa subunit	STK4 KRS2 MST1	STE	175;175;172	T	EGHAKLADFGVAGQLTDTMAKRNTVIGTPFW	-			1.32858	-	1	9732500	9486400	1.55406	3	5528500	2693600	1.32858	1	1157100	1232900	-0.222681	2	3046900	5559900
Q9NYV4;Q9NYV4-2;Q9NYV4-3	Q9NYV4	Cyclin-dependent kinase 12	CDK12 CRK7 CRKRS KIAA0904	CMGC	1083;1083;1082	S	KETTSGTSTEPVKNSSPAPPQPAPGKVESGA	-		x	-0.66948	1.18531	12	1500800	4275900	-0.354226	4	605890	1110900	-1.92239	4	323700	2126100	-0.595599	4	571190	1038900
P48730	P48730	Casein kinase I isoform delta	CSNK1D HCKID	CK1	396	S	ISSSDLTGRQDTSRMSTSQIPGRVASSGLQS	-		x	1.50881	1.1253	4	6341700	1350800	1.50881	2	1005000	252930	0.764395	1	1268400	447580	1.90915	2	4068300	650260
O96013	O96013	Serine/threonine-protein kinase PAK 4	PAK4 KIAA1142	STE	181	S	GSGGPQESSRDKRPLSGPDVGTPQPAGLASG	-		x	-0.144177	1.12276	57	528510000	544420000	0.0553214	18	215470000	160440000	-0.510557	21	206500000	237910000	-0.0984196	18	106540000	146070000
Q14289-2;Q14289	Q14289	Protein-tyrosine kinase 2-beta	PTK2B FAK2 PYK2 RAFTK	TK	375;375	S	GSLIIHPRKDGEKRNSLPQIPMLNLEARRSH	-		x	2.25891	1.06949	46	207760000	36922000	1.68552	14	57742000	16717000	1.7502	16	100360000	15063000	2.76063	16	49651000	5141900
P49761;P49761-1;P49761-3;P49761-2	P49761	Dual specificity protein kinase CLK3	CLK3	CMGC	157;9;9;9	S	AAGAWETMHHCKRYRSPEPDPYLSYRWKRRR	-	CHEK1	x	-0.1133	1.05521	11	9292400	6660200	-0.126576	6	6117900	4567700	-0.691445	2	1343800	1711100	1.52189	3	1830700	381470
Q14289-2;Q14289	Q14289	Protein-tyrosine kinase 2-beta	PTK2B FAK2 PYK2 RAFTK	TK	579;579	Y	KLGDFGLSRYIEDEDYYKASVTRLPIKWMSP	-		x	2.22681	1.0374	2	3818000	468250	-		0	0	1.90498	1	2562500	350410	2.54869	1	1255500	117840
Q2M2I8;Q2M2I8-2	Q2M2I8	AP2-associated protein kinase 1	AAK1 KIAA1048	Other	21;21	S	DSRREQGGSGLGSGSSGGGGSTSGLGSGYIG	-		x	0.998183	1.02307	7	97525000	50234000	0.0368366	3	75256000	42181000	1.12227	3	17347000	4777900	1.19446	1	4922800	3274400
Q07002-2;Q07002	Q07002	Cyclin-dependent kinase 18	CDK18 PCTAIRE3 PCTK3	CMGC	89;87	S	SPGVQFQRRQNQRRFSMEDVSKRLSLPMDIR	-		x	2.12186	1.00577	21	56321000	4076900	1.95294	5	5527400	843410	2.12186	9	31352000	2030800	3.09826	7	19441000	1202600
O43353;O43353-2	O43353	Receptor-interacting serine/threonine-protein kinase 2	RIPK2 CARDIAK RICK RIP2 UNQ277/PRO314/PRO34092	TKL	531;394	S	GLQPYPEILVVSRSPSLNLLQNKSM______	-		x	1.12026	1.00075	9	4351700	1138600	0.528282	3	931250	564680	1.21803	3	1609400	243250	1.59375	3	1811000	330650
Q00537;Q00537-2	Q00537	Cyclin-dependent kinase 17	CDK17 PCTAIRE2 PCTK2	CMGC	165;165	S	DIRIPDGYLEKLQINSPPFDQPMSRRSRRAS	-		x	1.82972	0.999231	17	29197000	1689300	1.13002	6	7314600	599670	2.07091	6	9153000	660670	3.83457	5	12729000	428990
Q00537;Q00537-2	Q00537	Cyclin-dependent kinase 17	CDK17 PCTAIRE2 PCTK2	CMGC	146;146	S	RIHRRISMEDLNKRLSLPADIRIPDGYLEKL	-		x	1.80123	0.970744	13	18915000	3867200	2.07735	6	9750400	1975400	1.27816	5	7873100	1830300	1.83573	2	1291700	61442
P27448;P27448-2;P27448-4;P27448-3;P27448-8;P27448-7;P27448-6	P27448	MAP/microtubule affinity-regulating kinase 3	MARK3 CTAK1 EMK2	CAMK	436;459;436;436;357;443;420	S	HAGPAIPSVVAYPKRSQTSTADSDLKEDGIS	-		x	1.78627	0.958018	3	8465300	1107300	1.20899	1	3506900	744090	-		0	0	2.12475	2	4958400	363200
Q16539;Q16539-2;Q16539-4;Q16539-3	Q16539	Mitogen-activated protein kinase 14	MAPK14 CSBP CSBP1 CSBP2 CSPB1 MXI2 SAPK2A	CMGC	2;2;2;2	S	______________MSQERPTFYRQELNKTI	-		x	0.385545	0.957949	6	3489500	2255700	-0.00590296	2	916690	648280	0.573596	2	1454300	1106600	0.70934	2	1118500	500830
P17612;P17612-2	P17612	cAMP-dependent protein kinase catalytic subunit alpha	PRKACA PKACA	AGC	49;41	T	PAQNTAHLDQFERIKTLGTGSFGRVMLVKHK	-		x	1.01136	0.957352	2	2455500	1023500	0.82184	1	1066100	527600	1.20085	1	1389400	495910	-		0	0
Q06187	Q06187	Tyrosine-protein kinase BTK	BTK AGMX1 ATK BPK	TK	225	Y	PVSTSELKKVVALYDYMPMNANDLQLRKGDE	-		x	0.194047	0.871578	2	968770	722260	-		0	0	-0.116897	1	131570	74093	0.505021	1	837190	648170
P27448;P27448-2;P27448-4;P27448-3;P27448-8;P27448-7;P27448-6	P27448	MAP/microtubule affinity-regulating kinase 3	MARK3 CTAK1 EMK2	CAMK	439;462;439;439;360;446;423	S	PAIPSVVAYPKRSQTSTADSDLKEDGISSRK	-			1.29099	0.462737	1	2851800	260750	1.29099	1	911520	260750	-		0	0	-		1940300	0
P78362-2;P78362	P78362	SRSF protein kinase 2;SRSF protein kinase 2 N-terminal;SRSF protein kinase 2 C-terminal	SRPK2	CMGC	505;494	S	EQEESSPSHDRSRTVSASSTGDLPKAKTRAA	-		x	-0.709467	0.866281	6	35355000	47923000	-1.13685	2	9168400	20098000	-0.580821	2	18085000	20319000	-0.645702	2	8101300	7506100
P42684;P42684-3;P42684-6;P42684-2;P42684-5;P42684-10;P42684-7;P42684-4	P42684	Abelson tyrosine-protein kinase 2	ABL2 ABLL ARG	TK	633;618;612;597;633;618;612;597	S	SGSPALPRKQRDKSPSSLLEDAKETCFTRDR	-		x	-1.17127	0.86583	4	510190	857390	-1.25447	2	212250	364960	-1.13429	2	297940	492430	-		0	0
P27448;P27448-2;P27448-4;P27448-3;P27448-8;P27448-7;P27448-6	P27448	MAP/microtubule affinity-regulating kinase 3	MARK3 CTAK1 EMK2	CAMK	2;2;2;2;2;2;2	S	______________MSTRTPLPTVNERDTEN	-		x	1.69278	0.864526	3	4930200	1957500	2.68613	1	1562300	135510	1.69278	1	2455300	271480	-1.18263	1	912590	1550500
Q13043;Q13043-2	Q13043	Serine/threonine-protein kinase 4;Serine/threonine-protein kinase 4 37kDa subunit;Serine/threonine-protein kinase 4 18kDa subunit	STK4 KRS2 MST1	STE	340;340	T	MDSGTMVRAVGDEMGTVRVASTMTDGANTMI	-	CHEK1	x	0.0525358	0.847056	22	35684000	19012000	0.885606	3	2847600	1456900	-0.0291348	8	15042000	7801900	-0.390007	11	17794000	9753100
P09769	P09769	Tyrosine-protein kinase Fgr	FGR SRC2	TK	412	Y	KIADFGLARLIKDDEYNPCQGSKFPIKWTAP	-		x	2.83249	0.835831	4	24840000	1092800	2.79796	2	13225000	759430	4.72711	1	6626300	121570	2.18115	1	4989400	211850
P27361;P27361-2;P27361-3	P27361	Mitogen-activated protein kinase 3	MAPK3 ERK1 PRKM3	CMGC	204;204;204	Y	RIADPEHDHTGFLTEYVATRWYRAPEIMLNS	cell differentiation, induced; cell growth, altered; cell motility, altered; cell motility, induced; cytoskeletal reoraganization; transcription, inhibited; activity, induced; enzymatic activity, induced; intracellular localization; molecular association, regulation; phosphorylation; protein conformation; protein degredation	MAPK3, JAK2, LCK, MEK1, MEK2	x	0.42843	0.83366	4	6278300	2047200	0.215513	3	2795800	1354700	1.26781	1	2557100	529490	2	2	925440	162980
O94921;O94921-2;O94921-3	O94921	Cyclin-dependent kinase 14	CDK14 KIAA0834 PFTK1	CMGC	134;116;88	S	SSPSSPTSPKFGKADSYEKLEKLGEGSYATV	-		x	1.98622	0.833058	54	542770000	81143000	3.12809	19	209610000	24820000	1.91284	19	188190000	32138000	2.17566	16	144970000	24185000
P43405;P43405-2	P43405	Tyrosine-protein kinase SYK	SYK	TK	323;300	Y	PAQGNRQESTVSFNPYEPELAPWAADKGPQR	enzymatic activity, induced; molecular association, regulation		x	-1.46435	0.812618	31	71894000	200750000	-0.941181	13	34831000	69815000	-2.3015	10	25626000	101530000	-1.44058	8	11437000	29405000
Q00537;Q00537-2	Q00537	Cyclin-dependent kinase 17	CDK17 PCTAIRE2 PCTK2	CMGC	137;137	S	SPTGVCLRNRIHRRISMEDLNKRLSLPADIR	-		x	1.63756	0.807073	18	37638000	5771000	1.15531	4	4606100	750750	1.75618	7	20232000	3355100	1.51891	7	12800000	1665200
P27448;P27448-2;P27448-4;P27448-3;P27448-8;P27448-7;P27448-6	P27448	MAP/microtubule affinity-regulating kinase 3	MARK3 CTAK1 EMK2	CAMK	341;364;341;341;262;364;341	S	ISDQKRIDIMVGMGYSQEEIQESLSKMKYDE	-		x	1.63026	0.802005	4	3778300	2102300	1.57415	1	269590	50487	1.95741	1	1219000	665580	-0.0820213	2	2289700	1386200
Q9Y2U5	Q9Y2U5	Mitogen-activated protein kinase kinase kinase 2	MAP3K2 MAPKKK2 MEKK2	STE	344	S	RGSDIDNPTLTVMDISPPSRSPRAPTNWRLG	-			1.24182	0.0154075	1	2368500	665310	-		0	0	0.461045	1	1268800	379730	1.24182	1	1099800	285580
P50750-2	P50750	Cyclin-dependent kinase 9	CDK9 CDC2L4 TAK	CMGC	56	S	GASAAPAPPGLSGTTSPRGPGGGRRAEEAGS	-		x	0.448548	0.784831	5	55575000	35737000	0.0303982	6	31207000	22207000	0.371273	1	5382800	3214000	0.513564	4	18985000	10316000
Q13131-2;Q13131	Q13131	5'-AMP-activated protein kinase catalytic subunit alpha-1	PRKAA1 AMPK1	CAMK	497;482	T	SRTYLLDFRSIDDEITEAKSGTATPQRSGSV	-			1.14912	1.83735	1	15724000	340170	-		1618400	0	3.76851	1	12626000	246390	1.14912	1	1479600	93781
Q13627-2;Q13627;Q13627-5;Q13627-4;Q13627-3;Q9Y463;Q9Y463-3;Q9Y463-2	Q13627	Dual specificity tyrosine-phosphorylation-regulated kinase 1A;Dual specificity tyrosine-phosphorylation-regulated kinase 1B	DYRK1A DYRK MNB MNBH	CMGC	310;319;319;319;319;271;271;271	Y	KIVDFGSSCQLGQRIYQYIQSRFYRSPEVLL	-		x	-0.217975	0.780942	13	37595000	76368000	0.0933556	3	10030000	19063000	-0.435629	6	18776000	32083000	-1.05887	4	8789000	25221000
Q99759-2;Q99759	Q99759	Mitogen-activated protein kinase kinase kinase 3	MAP3K3 MAPKKK3 MEKK3	STE	371;340	S	AVQYLDPRGRLRSADSENALSVQERNVPTKS	-		x	0.866358	0.771262	12	14568000	8236600	0.208144	2	4319200	2351300	0.0492778	6	8306400	5453200	2.53902	4	1942600	432120
P49674	P49674	Casein kinase I isoform epsilon	CSNK1E	CK1	405	S	SSDLTGRQEVSRIPASQTSVPFDHLGK____	enzymatic activity, inhibited	CK1E	x	0.850324	0.674383	3	21829000	9399100	0.740312	2	11551000	4744700	-0.138814	4	7228400	4072200	1.76931	1	3049800	582170
P51812	P51812	Ribosomal protein S6 kinase alpha-3	RPS6KA3 ISPK1 MAPKAPK1B RSK2	AGC	365	T	RPEDTFYFDPEFTAKTPKDSPGIPPSANAHQ	-		x	0.583874	0.666168	6	10469000	2476300	-0.655993	3	3540100	1166000	2.59335	3	5510400	1209700	3.24852	1	1418600	100620
Q16513;Q16513-2;Q16513-3;Q16513-4;Q16513-5	Q16513	Serine/threonine-protein kinase N2	PKN2 PRK2 PRKCL2	AGC	583;567;535;426;257	S	FDLEPEPPPAPPRASSLGEIDESSELRVLDI	-		x	-0.591201	0.664663	6	18734000	19501000	0.624088	2	3139400	5152300	-1.54394	3	8669800	11294000	1.77571	1	6925300	3054500
Q05655;Q05655-2	Q05655	Protein kinase C delta type	PRKCD	AGC	304;304	S	EALNQVTQRASRRSDSASSEPVGIYQGFEKK	-	PRKCD	x	-2.418	0.662094	27	30073000	105120000	-1.30743	5	4842300	11983000	-2.39234	12	11783000	32093000	-2.44993	10	13448000	61041000
Q13554-3	Q13554	Calcium/calmodulin-dependent protein kinase type II subunit beta	CAMK2B CAM2 CAMK2 CAMKB	CAMK	347	T	TNSTKNSAAATSPKGTLPPAALESSDSANTT	-			1.07091	-1.79969	1	7376900	451550	1.07091	1	1425800	335880	-		0	0	2.83269	2	5951100	115670
Q13627-2;Q13627;Q13627-5;Q13627-4;Q13627-3;Q9Y463;Q9Y463-3;Q9Y463-2	Q13627	Dual specificity tyrosine-phosphorylation-regulated kinase 1A;Dual specificity tyrosine-phosphorylation-regulated kinase 1B	DYRK1A DYRK MNB MNBH	CMGC	312;321;321;321;321;273;273;273	Y	VDFGSSCQLGQRIYQYIQSRFYRSPEVLLGM	-	DYRK1A	x	-0.349705	0.649213	31	68173000	103970000	0.185671	12	21773000	33400000	-0.349705	9	30799000	37071000	-0.582749	10	15601000	33497000
P48730;P48730-2	P48730	Casein kinase I isoform delta	CSNK1D HCKID	CK1	344;344	T	TASGRLRGTQEVAPPTPLTPTSHTANTSPRP	-			0.874217	-	1	5734000	2372400	0.874217	1	4262000	1420600	0.0252064	1	1471900	951840	-		0	0
Q9UHD2	Q9UHD2	Serine/threonine-protein kinase TBK1	TBK1 NAK	Other	716	S	VKELAENNHILERFGSLTMDGGLRNVDCL__	-		x	1.27666	0.648051	7	6484500	1924600	1.40171	1	415010	105980	0.805736	3	2293500	859780	2.10606	3	3776000	958820
P51812;Q9UK32	P51812	Ribosomal protein S6 kinase alpha-3;Ribosomal protein S6 kinase alpha-6	RPS6KA3 ISPK1 MAPKAPK1B RSK2	AGC	231;236	T	KESIDHEKKAYSFCGTVEYMAPEVVNRRGHT	-		x	0.564329	0.646623	4	14471000	13917000	0.481948	2	7738700	1853500	-2.06043	1	877260	5267500	0.564329	2	5854600	6796300
P07948;P07948-2	P07948	Tyrosine-protein kinase Lyn	LYN JTK8	TK	11;11	S	_____MGCIKSKGKDSLSDDGVDLKTQPVPE;_____MGCIKSKGKDSLSDDGVDLKTQPVRN	-		x	0.541135	0.606845	12	74464000	29250000	0.105706	4	12531000	7228600	0.541135	4	14375000	8584400	1.12199	4	47558000	13437000
Q07002-2;Q07002;Q07002-3	Q07002	Cyclin-dependent kinase 18	CDK18 PCTAIRE3 PCTK3	CMGC	117;115;147	S	DIRLPQEFLQKLQMESPDLPKPLSRMSRRAS	-		x	1.71786	0.601759	16	22441000	6293500	1.61843	6	7853500	1872600	1.6912	5	9750100	2038700	1.74449	5	4837400	2382200
Q2M2I8;Q2M2I8-2	Q2M2I8	AP2-associated protein kinase 1	AAK1 KIAA1048	Other	14;14	S	__MKKFFDSRREQGGSGLGSGSSGGGGSTSG	-		x	0.569201	0.594088	6	133810000	84906000	1.16414	2	60936000	33033000	0.271949	2	10650000	8175500	0.87044	2	62227000	43698000
P27448;P27448-2;P27448-4;P27448-3;P27448-8;P27448-7;P27448-6	P27448	MAP/microtubule affinity-regulating kinase 3	MARK3 CTAK1 EMK2	CAMK	507;530;507;507;428;514;491	T	VPSSNTASGGMTRRNTYVCSERTTADRHSVI	-	PKACA	x	1.39939	0.571133	3	688720	93773	-		0	0	0.697172	1	89691	15659	1.7818	2	599020	78113
P51812	P51812	Ribosomal protein S6 kinase alpha-3	RPS6KA3 ISPK1 MAPKAPK1B RSK2	AGC	369	S	TFYFDPEFTAKTPKDSPGIPPSANAHQLFRG	transcription, induced; enzymatic activity, induced; protein conformation	PDK1	x	0.470889	0.553183	8	7388100	2261600	-0.461109	3	930960	856380	1.2747	3	4990000	1048800	2.20963	2	1467100	356490
Q00536-2;Q00536	Q00536	Cyclin-dependent kinase 16	CDK16 PCTAIRE1 PCTK1	CMGC	212;138	S	DIRLPEGYLEKLTLNSPIFDKPLSRRLRRVS	-	CDK2	x	0.313369	0.52824	20	41358000	13359000	0.662209	5	17966000	4413100	2.22236	7	14841000	4671500	-0.00432161	8	8551900	4274100
P36507	P36507	Dual specificity mitogen-activated protein kinase kinase 2	MAP2K2 MEK2 MKK2 PRKMK2	STE	396	T	GWLCKTLRLNQPGTPTRTAV___________	-			0.568174	0.191179	1	3504800	2061500	0.323137	1	786260	645940	0.568174	1	1281700	819890	0.491024	1	1436900	595680
O94921;O94921-2;O94921-3	O94921	Cyclin-dependent kinase 14	CDK14 KIAA0834 PFTK1	CMGC	119;101;73	S	KTSSTGKESPKVRRHSSPSSPTSPKFGKADS	-		x	1.66933	0.516169	16	30267000	6664600	2.37019	4	3431800	936110	1.98308	6	22430000	4132400	0.8576	6	4405000	1596100
Q07002-2;Q07002;Q07002-3	Q07002	Cyclin-dependent kinase 18	CDK18 PCTAIRE3 PCTK3	CMGC	132;130;162	S	SPDLPKPLSRMSRRASLSDIGFGKLETYVKL	-		x	1.62928	0.51318	27	56961000	15969000	1.9295	12	23804000	6358800	0.989163	7	19086000	6457200	1.30811	8	14070000	3152600
Q2M2I8;Q2M2I8-2	Q2M2I8	AP2-associated protein kinase 1	AAK1 KIAA1048	Other	18;18	S	KFFDSRREQGGSGLGSGSSGGGGSTSGLGSG	-		x	0.486388	0.511275	7	153930000	93848000	0.900368	2	63284000	37925000	0.470489	4	45232000	20438000	0.39935	1	45419000	35484000
Q05655;Q05655-2	Q05655	Protein kinase C delta type	PRKCD	AGC	645;676	S	YSNFDQEFLNEKARLSYSDKNLIDSMDQSAF	-	PRKCD	x	-2.58154	0.498551	12	4620300	69070000	-1.28588	3	588480	2343100	-2.19188	4	2491900	46614000	-3.02361	5	1540000	20113000
Q13554-3;Q13554-5;Q13554-4;Q13555-10;Q13555-8;Q13555-2;Q13555;Q13555-9	Q13554	Calcium/calmodulin-dependent protein kinase type II subunit gamma	CAMK2B CAM2 CAMK2 CAMKB	CAMK	319;319;319;319;319;319;319;319	S	ILTTMLATRNFSAAKSLLNKKADGVKPQTNS;ILTTMLVSRNFSAAKSLLNKKSDGGVKEPQT;ILTTMLVSRNFSAAKSLLNKKSDGGVKPQSN	-	CAMK2G	x	3.32581	0.452893	2	3756100	224630	3.32581	2	3552100	224630	-		0	0	-		204000	0
P49674	P49674	Casein kinase I isoform epsilon	CSNK1E	CK1	408	S	LTGRQEVSRIPASQTSVPFDHLGK_______	enzymatic activity, inhibited	CK1E	x	0.606232	0.430291	4	21068000	9968400	0.792282	3	11496000	4785900	-0.511468	1	8475100	4897500	1.81026	1	1097400	285120
Q15375;Q15375-4;Q15375-2	Q15375	Ephrin type-A receptor 7	EPHA7 EHK3 HEK11	TK	791;787;786	Y	DFGLSRVIEDDPEAVYTTTGGKIPVRWTAPE	-		x	-2.62716	0.335848	11	2045400	18102000	-2.21297	2	310760	2428600	-2.62716	5	1189700	8887100	-3.55447	4	544990	6786800
P43405	P43405	Tyrosine-protein kinase SYK	SYK	TK	296	Y	PATWSAGGIISRIKSYSFPKPGHRKSSPAQG	-		x	-1.97332	0.303656	35	11624000	60103000	-2.86961	10	2413200	17021000	-1.4702	15	6284400	28048000	-1.73894	10	2926500	15033000
P27448;P27448-2;P27448-4;P27448-3;P27448-8;P27448-7;P27448-6	P27448	MAP/microtubule affinity-regulating kinase 3	MARK3 CTAK1 EMK2	CAMK	419;442;419;419;340;426;403	S	KVQRSVFSSQKQRRYSDHAGPAIPSVVAYPK	-		x	1.12114	0.292886	24	70238000	24009000	1.63473	10	28673000	8884000	0.535855	7	26927000	8343900	1.08522	7	14639000	6780700
Q14289-2;Q14289	Q14289	Protein-tyrosine kinase 2-beta	PTK2B FAK2 PYK2 RAFTK	TK	580;580	Y	LGDFGLSRYIEDEDYYKASVTRLPIKWMSPE	-	SRC	x	1.47049	0.281072	4	3905800	1600500	0.550845	1	602360	285740	2.39009	1	2352300	313440	0.623665	2	951150	1001400
P51812;Q9UK32	P51812	Ribosomal protein S6 kinase alpha-3;Ribosomal protein S6 kinase alpha-6	RPS6KA3 ISPK1 MAPKAPK1B RSK2	AGC	227;232	S	FGLSKESIDHEKKAYSFCGTVEYMAPEVVNR	enzymatic activity, induced	MAPKAPK2, PDK2, MAPK1	x	0.159025	0.241319	56	158950000	134050000	-0.926227	20	44564000	55292000	0.601803	23	68079000	41354000	-1.56667	13	46310000	37408000
O94804	O94804	Serine/threonine-protein kinase 10	STK10 LOK	STE	952	T	MFFKLSEEAECPNPSTPSKAAKFFPYSSADA	-		x	1.92604	0.233168	9	20757000	1959300	3.23963	3	5685900	380000	1.2918	4	7190700	1271800	2.66118	2	7880100	307490
Q13043;Q13043-2	Q13043	Serine/threonine-protein kinase 4;Serine/threonine-protein kinase 4 37kDa subunit;Serine/threonine-protein kinase 4 18kDa subunit	STK4 KRS2 MST1	STE	320;320	S	QESQQREVDQDDEENSEEDEMDSGTMVRAVG	-		x	-0.612777	0.181743	31	39002000	76409000	-2.0364	1	319810	1160200	-0.424707	18	27796000	31963000	-0.916171	12	10886000	43285000
Q2M2I8;Q2M2I8-2	Q2M2I8	AP2-associated protein kinase 1	AAK1 KIAA1048	Other	389;389	T	QTQPNPGILPIQPALTPRKRATVQPPPQAAG	-	CDK1	x	0.153543	0.17843	61	191640000	198230000	0.153543	23	85559000	96581000	0.179956	22	65520000	62226000	-0.142217	16	40561000	39424000
P49840;P49841-2;P49841	P49840	Glycogen synthase kinase-3 alpha;Glycogen synthase kinase-3 beta	GSK3A	CMGC	278;215;215	S	DFGSAKQLVRGEPNVSYICSRYYRAPELIFG	-			0.420337	-	1	13789000	8157600	0.420337	1	9617100	5108800	0.215764	1	705920	356670	-0.311503	3	3465800	2692100
Q05655;Q05655-2	Q05655	Protein kinase C delta type	PRKCD	AGC	647;678	S	NFDQEFLNEKARLSYSDKNLIDSMDQSAFAG	-		x	-2.91734	0.162759	2	5243700	43011000	-2.14048	2	678210	2065900	-0.663299	1	1576000	32511000	-5.17141	1	2989500	8434100
Q96S44	Q96S44	TP53-regulating kinase	TP53RK C20orf64 PRPK	Other	8	T	________MAAARATTPADGEEPAPEAEALA	-		x	0.232057	0.141485	6	139760000	102370000	0.31991	1	30463000	18252000	-1.34818	2	45758000	40086000	0.344575	3	63541000	44036000
O00506;Q9Y6E0;Q9Y6E0-2	O00506	Serine/threonine-protein kinase 25;Serine/threonine-protein kinase 24;Serine/threonine-protein kinase 24 36 kDa subunit;Serine/threonine-protein kinase 24 12 kDa subunit	STK25 SOK1 YSK1	STE	174;190;178	T	FGVAGQLTDTQIKRNTFVGTPFWMAPEVIKQ	-	MST3	x	0.215044	0.126053	22	135610000	72460000	0.174279	8	71413000	35935000	0.295287	8	38645000	20763000	0.196674	6	25548000	15762000
O00506;Q9Y6E0;Q9Y6E0-2	O00506	Serine/threonine-protein kinase 25;Serine/threonine-protein kinase 24;Serine/threonine-protein kinase 24 36 kDa subunit;Serine/threonine-protein kinase 24 12 kDa subunit	STK25 SOK1 YSK1	STE	178;194;182	T	GQLTDTQIKRNTFVGTPFWMAPEVIKQSAYD	-			0.196922	-	1	24580000	14430000	0.196922	1	19607000	11236000	0.168252	1	2822300	1896700	0.389961	1	2150300	1297500
P27448;P27448-2;P27448-4;P27448-3;P27448-8	P27448	MAP/microtubule affinity-regulating kinase 3	MARK3 CTAK1 EMK2	CAMK	378;401;378;378;299	S	LLGRKSSELDASDSSSSSNLSLAKVRPSSDL	-		x	0.931783	0.103528	7	11540000	5187300	1.5438	3	6623500	3022500	0.185277	2	3537300	1521200	-0.0684645	2	1379500	643560
Q9Y2U5	Q9Y2U5	Mitogen-activated protein kinase kinase kinase 2	MAP3K2 MAPKKK2 MEKK2	STE	349	S	DNPTLTVMDISPPSRSPRAPTNWRLGKLLGQ	-		x	1.31441	0.0880009	4	4950300	1382600	-0.503349	1	391770	322120	1.31441	2	3445000	980150	3.12872	1	1113500	80294
P07949;P07949-2	P07949	Proto-oncogene tyrosine-protein kinase receptor Ret;Soluble RET kinase fragment;Extracellular cell-membrane anchored RET cadherin 120 kDa fragment	RET CDHF12 CDHR16 PTC RET51	TK	696;696	S	QAFPVSYSSSGARRPSLDSMENQVSVDAFKI	cytoskeletal reorganization; enzymatic activity, induced; molecular association, regulation	PRKACA	x	-2.66751	0.0600223	47	24595000	163690000	-2.66751	17	7098300	47194000	-2.97874	16	9501700	79566000	-1.79817	14	7994700	36932000
Q9Y2U5	Q9Y2U5	Mitogen-activated protein kinase kinase kinase 2	MAP3K2 MAPKKK2 MEKK2	STE	331	S	IFTPEYDDSRIRRRGSDIDNPTLTVMDISPP	-		x	1.22327	-0.00313596	34	37095000	13629000	0.672244	7	5956800	2378700	0.791383	14	15159000	6825000	1.58346	13	15979000	4425800
Q9H2K8	Q9H2K8	Serine/threonine-protein kinase TAO3	TAOK3 DPK JIK KDS MAP3K18	STE	324	S	KKILFQETRNGPLNESQEDEEDSEHGTSLNR	cell cycle regulation; activity induced		x	-1.41424	-0.0317979	15	26593000	47850000	-2.34491	7	8437900	25842000	-1.04264	7	13562000	21016000	1.47554	1	4593100	991790
P36507	P36507	Dual specificity mitogen-activated protein kinase kinase 2	MAP2K2 MEK2 MKK2 PRKMK2	STE	394	T	FAGWLCKTLRLNQPGTPTRTAV_________	-		x	0.328815	-0.0481794	90	1362800000	1008300000	0.408531	30	326070000	271160000	0.248896	30	621680000	416060000	0.296935	30	415090000	321080000
Q6PHR2;Q6PHR2-3	Q6PHR2	Serine/threonine-protein kinase ULK3	ULK3	Other	462;460	S	RESRWEADTLDKEGLSESVRSSCTLQ_____	-		x	0.64758	-0.0494046	2	23475000	11999000	0.316277	1	22655000	11652000	-		0	0	0.978861	1	820150	346720
P50613	P50613	Cyclin-dependent kinase 7	CDK7 CAK CAK1 CDKN7 MO15 STK1	CMGC	169	Y	ADFGLAKSFGSPNRAYTHQVVTRWYRAPELL	-		x	-1.0229	-0.0591304	5	148110000	300790000	-1.49349	3	54514000	110210000	-0.947105	1	82708000	159690000	-0.89476	1	10891000	30893000
O96013;O96013-4;O96013-2;O96013-3	O96013	Serine/threonine-protein kinase PAK 4	PAK4 KIAA1142	STE	474;384;309;321	S	FGFCAQVSKEVPRRKSLVGTPYWMAPELISR	cell growth, altered; enzymatic activity, induced; intracellular localization	PAK4	x	-1.32849	-0.0615554	24	23281000	51205000	-1.55351	14	17485000	36897000	-1.35648	7	3890500	12155000	-0.126444	3	1906200	2153100
Q6PHR2;Q6PHR2-3	Q6PHR2	Serine/threonine-protein kinase ULK3	ULK3	Other	464;462	S	SRWEADTLDKEGLSESVRSSCTLQ_______	-	ULK3	x	0.627806	-0.0691793	11	40247000	18462000	0.62331	4	26540000	12189000	0.365277	4	7541600	3494700	0.773639	3	6165500	2778500
P50613	P50613	Cyclin-dependent kinase 7	CDK7 CAK CAK1 CDKN7 MO15 STK1	CMGC	164	S	GVLKLADFGLAKSFGSPNRAYTHQVVTRWYR	cell cycle regulation; transcription, altered	CDK1, CDK2	x	-1.04516	-0.0813933	24	777190000	1471400000	-1.04949	6	298300000	578210000	-0.922883	6	339870000	623910000	-1.10212	12	139030000	269280000
P78362-2;P78362	P78362	SRSF protein kinase 2;SRSF protein kinase 2 N-terminal;SRSF protein kinase 2 C-terminal	SRPK2	CMGC	508;497	S	ESSPSHDRSRTVSASSTGDLPKAKTRAADLL	-		x	-1.66157	-0.0858192	5	43674000	82327000	-1.66157	1	15706000	39546000	-1.47959	2	17034000	27419000	-2.17396	2	10934000	15362000
Q14164;Q14164-2	Q14164	Inhibitor of nuclear factor kappa-B kinase subunit epsilon	IKBKE IKKE IKKI KIAA0151	Other	664;579	S	LSHQLLQDRAKGAQASPPPIAPYPSPTRKDL	-		x	1.67747	-0.0933094	41	100290000	10442000	1.4267	15	31401000	4033400	2.7617	12	39080000	3563100	1.59436	14	29807000	2845300
P07948;P07948-2	P07948	Tyrosine-protein kinase Lyn	LYN JTK8	TK	508;487	Y	LQSVLDDFYTATEGQYQQQP___________	enzymatic activity, inhibited	CSK, CTK	x	-0.164658	-0.0989474	4	5705900	5480600	-0.235359	1	585220	644600	0.332135	1	3131400	2747800	-0.165558	2	1989300	2088200
P42684;P42684-3;P42684-6;P42684-2;P42684-5;P42684-10;P42684-7;P42684-4	P42684	Abelson tyrosine-protein kinase 2	ABL2 ABLL ARG	TK	617;602;596;581;617;602;596;581	S	SASSLAPGFIRGAQASSGSPALPRKQRDKSP	-		x	-2.14714	-0.110043	2	5463700	9559600	-1.29042	1	2857200	2990000	-3.00385	1	2606500	6569600	-		0	0
Q9HCP0;Q9HCP0-2	Q9HCP0	Casein kinase I isoform gamma-1	CSNK1G1	CK1	5;5	S	___________MDHPSREKDERQRTTKPMAQ	-		x	0.539436	-0.120743	2	563370	172750	-		0	0	-0.766553	1	366830	124540	1.84539	1	196540	48215
P43405;P43405-2	P43405	Tyrosine-protein kinase SYK	SYK	TK	352;329	Y	QREALPMDTEVYESPYADPEEIRPKEVYLDR	enzymatic activity, induced; molecular association, regulation	SYK, LYN, LCK	x	-2.39912	-0.122143	9	1685400	11015000	-1.6378	3	508840	1849300	-2.51566	4	610570	5644500	-2.78985	2	565980	3520800
P49674	P49674	Casein kinase I isoform epsilon	CSNK1E	CK1	407	T	DLTGRQEVSRIPASQTSVPFDHLGK______	enzymatic activity, inhibited	CK1E	x	0.0224343	-0.153507	4	23467000	10400000	0.621089	2	12259000	5088400	-0.443713	2	8158600	4728900	1.78981	2	3049800	582170
Q9H2G2-2;Q9H2G2	Q9H2G2	STE20-like serine/threonine-protein kinase	SLK KIAA0204 STK2	STE	372;372	S	ACILESVSEKTERSNSEDKLNSKILNEKPTT	-		x	-2.05262	-0.15461	7	403060	1645700	-2.2593	2	102480	397490	-2.81272	2	88642	471700	-1.2302	3	211930	776490
Q07002-2;Q07002;Q07002-3	Q07002	Cyclin-dependent kinase 18	CDK18 PCTAIRE3 PCTK3	CMGC	98;96;128	S	QNQRRFSMEDVSKRLSLPMDIRLPQEFLQKL	-		x	0.961227	-0.154871	11	13042000	3832200	1.38553	3	2354200	443540	0.864728	4	4922900	1916400	0.635517	4	5765100	1472200
P28482	P28482	Mitogen-activated protein kinase 1	MAPK1 ERK2 PRKM1 PRKM2	CMGC	181	T	CDFGLARVADPDHDHTGFLTEYVATRWYRAP	-			0.0660044	-0.400073	1	10445000	2909400	0.0660044	1	7679100	527510	0.644668	1	1140400	321040	-0.990084	2	1625400	2060900
P50750-2;P50750	P50750	Cyclin-dependent kinase 9	CDK9 CDC2L4 TAK	CMGC	303;186	T	ARAFSLAKNSQPNRYTNRVVTLWYRPPELLL	transcription, altered; enzymatic activity, induced; molecular association, regulation; protein stabilization	CDK9	x	-0.496411	-0.160128	35	74905000	91925000	-0.432639	8	6303400	7000300	-0.616075	14	56059000	69154000	-0.487898	13	12542000	15771000
Q9NYV4;Q9NYV4-2;Q9NYV4-3	Q9NYV4	Cyclin-dependent kinase 12	CDK12 CRK7 CRKRS KIAA0904	CMGC	692;692;691	T	GGDLSPPDSPEPKAITPPQQPYKKRPKICCP	-		x	-2.02524	-0.170448	54	9342100	138740000	-1.90288	26	3800800	54392000	-2.19774	14	2805400	40175000	-2.15685	14	2735900	44173000
Q9P289;Q9P289-3;Q9P289-2	Q9P289	Serine/threonine-protein kinase MST4	STK26 MASK MST4	STE	178;178;101	T	FGVAGQLTDTQIKRNTFVGTPFWMAPEVIQQ	cytoskeletal reorganization; intracellular localization		x	-1.27107	-0.191843	17	54459000	101530000	-1.27107	11	41459000	78224000	-2.4709	3	6871200	18435000	0.843914	3	6129500	4868400
P49674	P49674	Casein kinase I isoform epsilon	CSNK1E	CK1	363	S	VASTPASRIQPAGNTSPRAISRVDRERKVSM	-		x	-0.0364682	-0.212409	21	119120000	113950000	0.000620492	8	28512000	27723000	-0.11836	7	63250000	65161000	1.03463	6	27356000	21070000
Q15418;Q15418-3;Q15418-2	Q15418	Ribosomal protein S6 kinase alpha-1	RPS6KA1 MAPKAPK1A RSK1	AGC	220;128;229	Y	DFGLSKEAIDHEKKAYSFCGTVEYMAPEVVN	-			0.0262785	-	1	3365500	7986700	-3.16895	1	946280	7057700	0.0262785	1	931900	636250	1.0216	1	1487300	292820
Q9UEE5	Q9UEE5	Serine/threonine-protein kinase 17A	STK17A DRAK1	CAMK	9	S	_______MIPLEKPGSGGSSPGATSGSGRAG	-		x	0.291468	-0.250339	2	5956400	3038400	0.163268	1	3137700	2241600	1.88619	1	1498300	269500	0.419681	1	1320400	527270
P50613	P50613	Cyclin-dependent kinase 7	CDK7 CAK CAK1 CDKN7 MO15 STK1	CMGC	170	T	DFGLAKSFGSPNRAYTHQVVTRWYRAPELLF	transcription, altered; enzymatic activity,induced	CDK1, CDK2	x	-1.21655	-0.252778	75	1093300000	2014200000	-1.06281	20	415330000	787380000	-1.22756	31	485340000	862780000	-1.26508	24	192630000	364060000
P00519-2;P00519	P00519	Tyrosine-protein kinase ABL1	ABL1 ABL JTK7	TK	588;569	S	KGQGESDPLDHEPAVSPLLPRKERGPPEGGL	-		x	-0.438506	-0.273977	24	18851000	32542000	-0.993928	8	6039400	16204000	-0.594071	9	8281900	13946000	1.1613	7	4529900	2392400
Q00535;Q00535-2	Q00535	Cyclin-dependent kinase 5	CDK5 CDKN5	CMGC	17;17	T	QKYEKLEKIGEGTYGTVFKAKNRETHEIVAL	-		x	0.949171	-0.285736	4	8656000	3124700	1.29435	1	2317800	780460	0.884674	1	2479300	971580	0.731614	2	3858900	1372600
P49840;P49841-2;P49841	P49840	Glycogen synthase kinase-3 alpha;Glycogen synthase kinase-3 beta	GSK3A	CMGC	279;216;216	Y	FGSAKQLVRGEPNVSYICSRYYRAPELIFGA	apoptosis, altered; enzymatic activity, induced	GSK3A, GSK3B, MEK1	x	0.21491	-0.38523	29	113900000	69274000	0.257287	8	30988000	19056000	0.117099	13	50801000	30007000	0.313244	8	32115000	20210000
P50613	P50613	Cyclin-dependent kinase 7	CDK7 CAK CAK1 CDKN7 MO15 STK1	CMGC	161	S	DENGVLKLADFGLAKSFGSPNRAYTHQVVTR	-	NEK6	x	-1.35236	-0.388593	9	24926000	25594000	-1.27769	4	3643800	4864600	-1.37212	4	16834000	14975000	-1.35236	1	4448000	5754300
P51812;Q9UK32	P51812	Ribosomal protein S6 kinase alpha-3;Ribosomal protein S6 kinase alpha-6	RPS6KA3 ISPK1 MAPKAPK1B RSK2	AGC	226;231	Y	DFGLSKESIDHEKKAYSFCGTVEYMAPEVVN	-			0.0262785	0.108572	1	3365500	7986700	-3.16895	1	946280	7057700	0.0262785	1	931900	636250	1.0216	1	1487300	292820
Q99759-2;Q99759	Q99759	Mitogen-activated protein kinase kinase kinase 3	MAP3K3 MAPKKK3 MEKK3	STE	386;355	S	SENALSVQERNVPTKSPSAPINWRRGKLLGQ	-		x	-0.310224	-0.40532	4	1691500	3526700	-0.27011	3	1156600	3057000	-0.350271	1	534880	469770	-		0	0
Q86Y07;Q86Y07-2;Q86Y07-5;Q86Y07-3;Q86Y07-4	Q86Y07	Serine/threonine-protein kinase VRK2	VRK2	CK1	339;339;339;316;221	S	DFSTKGQSINVHTPNSQKVDSQKAATKQVNK	-		x	-1.85016	-0.441447	3	448240	1277900	-		0	0	-1.85016	1	176110	368720	-1.99964	2	272130	909200
O15530;O15530-4;O15530-5;Q6A1A2;O15530-2	O15530	3-phosphoinositide-dependent protein kinase 1;Putative 3-phosphoinositide-dependent protein kinase 2	PDPK1 PDK1	AGC	241;114;241;214;191	S	TAKVLSPESKQARANSFVGTAQYVSPELLTE	enzymatic activity, induced; molecular association, regulation	PDK1	x	-0.21176	-0.452587	70	2391800000	2181100000	-0.0869196	24	625350000	615830000	-0.125783	25	931150000	793550000	-0.257855	21	835330000	771770000
P53667-4;P53667;P53667-2	P53667	LIM domain kinase 1	LIMK1 LIMK	TKL	264;298;284	S	EAGSSARQKPVLRSCSIDRSPGAGSLGSPAS	-		x	2.49419	-0.453004	4	15022000	606850	2.49419	2	4908000	283720	2.83485	2	6311100	281200	3.55847	1	3803000	41926
P07332;P07332-3;P07332-4;P07332-2	P07332	Tyrosine-protein kinase Fes/Fps	FES FPS	TK	713;655;643;585	Y	KISDFGMSREEADGVYAASGGLRQVPVKWTA	cell differentiation, altered; cell growth, altered; enzymatic activity, induced; molecular association, regulation	FES	x	-1.62485	-0.472991	3	332880	1881000	-		0	0	-1.53521	1	88978	366830	-1.95129	2	243900	1514100
Q00537;Q00537-2	Q00537	Cyclin-dependent kinase 17	CDK17 PCTAIRE2 PCTK2	CMGC	180;180	S	SPPFDQPMSRRSRRASLSEIGFGKMETYIKL	-		x	0.355276	-0.475209	29	64993000	43836000	0.379282	13	26280000	17715000	-0.0103502	9	17513000	14877000	-1.58775	7	21200000	11243000
P09769	P09769	Tyrosine-protein kinase Fgr	FGR SRC2	TK	28	Y	ATAKEDAGLEGDFRSYGAADHYGPDPTKARP	-		x	1.4647	-0.531953	7	16867000	181960	0.616282	2	3777000	92590	1.4647	3	10375000	68272	2.97949	2	2715300	21095
Q9Y6E0-2	Q9Y6E0	Serine/threonine-protein kinase 24	STK24 MST3 STK3	STE	4	S	____________MAHSPVQSGLPGMQNLKAD	-		x	0.157818	-0.542188	32	46918000	25006000	0.325991	13	18462000	9708700	-0.381062	9	13414000	7702900	0.332698	10	15043000	7594300
P49841-2;P49841	P49841	Glycogen synthase kinase-3 beta	GSK3B	CMGC	403;390	T	TILIPPHARIQAAASTPTNATAASDANTGDR	-			-0.0766959	-0.703476	1	6942800	4450400	-0.316841	2	2677100	1564700	-0.0766959	1	4265600	2885600	-		0	0
Q2M2I8;Q2M2I8-2	Q2M2I8	AP2-associated protein kinase 1	AAK1 KIAA1048	Other	623;623	S	PPAVQGQKVGSLTPPSSPKTQRAGHRRILSD	-			-0.471864	-0.446977	1	329760000	68414000	2.87303	14	138540000	38145000	-0.471864	1	164660000	29385000	3.73103	4	26567000	884730
Q05655;Q05655-2	Q05655	Protein kinase C delta type	PRKCD	AGC	302;302	S	LAEALNQVTQRASRRSDSASSEPVGIYQGFE	-	PRKCD	x	-3.64524	-0.565146	2	4060500	15308000	-1.15885	2	460620	735180	-3.64524	2	402880	4688000	-1.72679	4	3197000	9884800
P09769	P09769	Tyrosine-protein kinase Fgr	FGR SRC2	TK	208	Y	DHVKHYKIRKLDMGGYYITTRVQFNSVQELV	-		x	1.43039	-0.566265	11	18349000	3001900	1.43039	3	4735500	930750	1.30095	3	5549200	985820	2.77823	5	8064400	1085300
Q16513;Q16513-2;Q16513-3;Q16513-4;Q16513-5	Q16513	Serine/threonine-protein kinase N2	PKN2 PRK2 PRKCL2	AGC	958;942;910;801;632	T	VSNFDDEFTSEAPILTPPREPRILSEEEQEM	enzymatic activity, induced; enzymatic activity, inhibited; molecular association, regulation; protein conformation		x	-1.84768	-0.591813	21	12389000	68761000	-0.868529	6	3975900	22239000	-2.0797	9	5794800	22677000	-2.10111	6	2618500	23845000
P53667-4;P53667;P53667-2	P53667	LIM domain kinase 1	LIMK1 LIMK	TKL	276;310;296	S	RSCSIDRSPGAGSLGSPASQRKDLGRSESLR	-	P38A	x	2.28891	-0.658284	30	84015000	8056100	1.73125	8	15497000	2012700	2.75283	11	29737000	3190600	2.96691	11	38780000	2852800
O94921;O94921-2;O94921-3	O94921	Cyclin-dependent kinase 14	CDK14 KIAA0834 PFTK1	CMGC	95;77;49	S	FDPFEKPANQVKRVHSENNACINFKTSSTGK	-		x	0.466058	-0.6871	5	6255200	1775500	1.69441	4	3873100	1160300	-1.15834	1	2382100	615120	-		0	0
P42345	P42345	Serine/threonine-protein kinase mTOR	MTOR FRAP FRAP1 FRAP2 RAFT1 RAPT1	Atypical	1166	S	YASRIIHPIVRTLDQSPELRSTAMDTLSSLV	-			-0.551295	-	1	1227300	1215500	-0.374177	1	717930	693400	-0.551295	1	509340	522100	-		0	0
Q9UEE5	Q9UEE5	Serine/threonine-protein kinase 17A	STK17A DRAK1	CAMK	13	S	___MIPLEKPGSGGSSPGATSGSGRAGRGLS	-		x	-0.156526	-0.698333	4	8351400	4571000	-0.0594937	1	1498400	1039300	-0.650121	1	3588200	2055300	0.798893	2	3264800	1476400
P06493;P06493-2	P06493	Cyclin-dependent kinase 1	CDK1 CDC2 CDC28A CDKN1 P34CDC2	CMGC	14;14	T	__MEDYTKIEKIGEGTYGVVYKGRHKTTGQV	cell cycle regulation; enzymatic activity inhibited	MYT1	x	-3.95438	-0.721599	15	51838000	1091500000	-3.76924	5	15361000	377280000	-3.95438	5	26079000	477600000	-4.35987	5	10399000	236660000
Q05655;Q05655-2	Q05655	Protein kinase C delta type	PRKCD	AGC	313;313	Y	ASRRSDSASSEPVGIYQGFEKKTGVAGEDMQ	apoptosis, altered; transcription, inhibited; phosphorylation	SRC	x	-3.82181	-0.741717	4	1865000	11801000	-		0	0	-4.09398	2	679270	5446100	-3.82181	2	1185700	6355200
Q13043;Q13043-2;Q13188	Q13043	Serine/threonine-protein kinase 4;Serine/threonine-protein kinase 4 37kDa subunit;Serine/threonine-protein kinase 4 18kDa subunit;Serine/threonine-protein kinase 3;Serine/threonine-protein kinase 3 36kDa subunit;Serine/threonine-protein kinase 3 20kDa subunit	STK4 KRS2 MST1	STE	177;177;174	T	HAKLADFGVAGQLTDTMAKRNTVIGTPFWMA	-	MST1	x	-1.55061	-0.756085	78	178150000	241840000	-1.45812	27	31484000	51958000	-1.68809	30	54317000	83666000	-1.10949	21	92346000	106210000
Q9BWU1;Q9BWU1-2	Q9BWU1	Cyclin-dependent kinase 19	CDK19 CDC2L6 CDK11 KIAA1028	CMGC	449;389	S	VPPNKKPRLGPSGANSGGPVMPSDYQHSSSR	-		x	-1.91234	-0.765297	4	1509700	2204400	-		0	0	-2.07008	2	582020	859810	-1.47752	2	927640	1344600
O14757;O14757-3;O14757-2	O14757	Serine/threonine-protein kinase Chk1	CHEK1 CHK1	CAMK	280;280;186	S	YNKPLKKGAKRPRVTSGGVSESPSGFSKHIQ	cell cycle regulation; enzymatic activity, inhibited; intracellular association, regulation; molecular association, regulation; protein degradation	AKT1	x	-3.97462	-0.792946	3	914610	13059000	-3.97462	3	739010	11304000	-		0	57317	-3.61282	1	175610	1698000
P53667-4;P53667;P53667-2	P53667	LIM domain kinase 1	LIMK1 LIMK	TKL	273;307;293	S	PVLRSCSIDRSPGAGSLGSPASQRKDLGRSE	-		x	2.14886	-0.79833	4	13980000	1954500	2.14886	2	8755800	817090	1.99476	2	4233800	1137400	-		989870	0
Q16512-2;Q16512;Q16512-3	Q16512	Serine/threonine-protein kinase N1	PKN1 PAK1 PKN PRK1 PRKCL1	AGC	567;561;561	S	GDISVEKLNLGTDSDSSPQKSSRDPPSSPSS	-		x	-2.38231	-0.809903	3	756110	3902300	-1.99588	1	106450	426220	-2.38231	1	474510	2928800	-2.67809	1	175150	547230
P08631;P08631-4;P08631-2;P08631-3	P08631	Tyrosine-protein kinase HCK	HCK	TK	202;201;181;180	T	YDPRQGDTVKHYKIRTLDNGGFYISPRSTFS	-		x	-2.10004	-0.814042	4	1143000	3318400	-		0	0	-1.80178	2	799800	1966500	-2.4392	2	343250	1351900
P49840	P49840	Glycogen synthase kinase-3 alpha	GSK3A	CMGC	77	S	ASSSGGGPGGSGGGGSGGPGAGTSFPPPGVK	-		x	-0.23952	-0.83966	6	21650000	15987000	0.0401112	2	6560400	4073400	-0.545178	1	6058600	4512500	-0.50518	3	9031100	7400600
P49840	P49840	Glycogen synthase kinase-3 alpha	GSK3A	CMGC	52	S	GGSASGPGGTGGGKASVGAMGGGVGASSSGG	-			-0.568032	-1.16817	1	2599300	1792400	-0.08882	1	1459900	1196500	-0.568032	1	307530	153550	-0.325962	1	831920	442350
O75385	O75385	Serine/threonine-protein kinase ULK1	ULK1 KIAA0722	Other	468	T	QFQTPRSSAIRRSGSTSPLGFARASPSPPAH	-			-0.801573	-	1	549830	77095	-		0	0	-0.801573	1	222880	77095	-		326950	0
O94804	O94804	Serine/threonine-protein kinase 10	STK10 LOK	STE	455	S	AANRSQKASQSRPNSSALETLGGEKLANGSL	-		x	0.834699	-0.858176	3	3223400	529430	-		0	0	0.227304	1	1317200	257270	1.33548	2	1906200	272170
P07948;P07948-2;P08631;P08631-4;P08631-2;P08631-3	P07948	Tyrosine-protein kinase Lyn;Tyrosine-protein kinase HCK	LYN JTK8	TK	397;376;411;410;390;389	Y	KIADFGLARVIEDNEYTAREGAKFPIKWTAP	cell growth, altered; enzymatic activity, induced	HCK, LYN	x	-0.954643	-0.888933	119	909040000	1373000000	-0.762391	41	220010000	284740000	-1.15614	40	399320000	627160000	-1.07854	38	289720000	461060000
P06493	P06493	Cyclin-dependent kinase 1	CDK1 CDC2 CDC28A CDKN1 P34CDC2	CMGC	161	T	DFGLARAFGIPIRVYTHEVVTLWYRSPEVLL	cell cycle regulation; molecular association, regulation	COT, CDK7	x	-4.13241	-0.899629	5	1349800	20559000	-4.33128	2	619170	10184000	-4.12813	3	571580	6263800	-1.7618	1	159030	4112000
P07948;P07948-2;P08631;P08631-4;P08631-2;P08631-3	P07948	Tyrosine-protein kinase Lyn;Tyrosine-protein kinase HCK	LYN JTK8	TK	398;377;412;411;391;390	T	IADFGLARVIEDNEYTAREGAKFPIKWTAPE	-		x	-0.98178	-0.916069	4	32080000	54687000	-0.741661	4	3801900	5053900	-0.503349	1	3536900	5682300	-1.08488	3	24742000	43951000
Q9P289;Q9P289-3	Q9P289	Serine/threonine-protein kinase MST4	STK26 MASK MST4	STE	4;4	S	____________MAHSPVAVQVPGMQNNIAD	-		x	-2.02375	-0.944528	4	5218600	24516000	-2.26258	1	1355900	8386900	-2.012	2	2162700	9077800	-1.79801	1	1700000	7051300
Q9Y6M4-3	Q9Y6M4	Casein kinase I isoform gamma-3	CSNK1G3	CK1	366	S	QHRDKMQQSKNQVVSSTNGELNTDDPTAGRS	-		x	-1.22639	-0.983326	5	5784000	7854700	-1.34682	2	2249700	4968000	-0.514703	1	2207800	1685000	-0.454176	2	1326400	1201700
P24941;P24941-2	P24941	Cyclin-dependent kinase 2	CDK2 CDKN2	CMGC	14;14	T	__MENFQKVEKIGEGTYGVVYKARNKLTGEV	cell cycle regulation; enzymatic activity inhibited; protein conformation; protein stabilization		x	-3.2746	-0.999776	13	49002000	978690000	-2.53662	4	15376000	343790000	-3.26646	4	24272000	426110000	-4.35987	5	9353300	208790000
P06493;P06493-2	P06493	Cyclin-dependent kinase 1	CDK1 CDC2 CDC28A CDKN1 P34CDC2	CMGC	15;15	Y	_MEDYTKIEKIGEGTYGVVYKGRHKTTGQVV	cell cycle regulation; enzymatic activity altered; enzymatic activity inhibited; molecular association, regulation	HER2, MYT1, SRC, WEE1, WEE1B	x	-4.27523	-1.04245	27	67707000	1558600000	-3.78524	9	12159000	341530000	-4.72901	13	41396000	858410000	-3.23169	5	14152000	358620000
Q7KZI7;Q7KZI7-8;Q7KZI7-11;Q7KZI7-6;Q7KZI7-3;Q7KZI7-12;Q7KZI7-16;Q7KZI7-15;Q7KZI7-13	Q7KZI7	Serine/threonine-protein kinase MARK2	MARK2 EMK1	CAMK	480;480;480;447;447;447;479;479;446	T	KTTPTPSTNSVLSTSTNRSRNSPLLERASLG	-			-1.52967	-	1	2766500	3784700	-0.626019	2	1014500	1434500	-1.52967	1	1024200	1731500	-0.316262	1	727800	618790
Q05655;Q05655-2	Q05655	Protein kinase C delta type	PRKCD	AGC	664;695	S	KNLIDSMDQSAFAGFSFVNPKFEHLLED___	-		x	-4.14388	-1.06379	14	14140000	291350000	-4.58195	3	3112200	57647000	-3.63436	4	3906400	86663000	-4.98482	7	7121100	147040000
Q9H2G2-2;Q9H2G2	Q9H2G2	STE20-like serine/threonine-protein kinase	SLK KIAA0204 STK2	STE	14;14	S	__MSFFNFRKIFKLGSEKKKKQYEHVKRDLN	-		x	-3.00438	-1.10636	4	545010	4222400	-2.39053	1	34889	679110	-5.54837	1	149220	1582400	-3.00438	2	360900	1960900
O14757;O14757-3;O14757-2	O14757	Serine/threonine-protein kinase Chk1	CHEK1 CHK1	CAMK	286;286;192	S	KGAKRPRVTSGGVSESPSGFSKHIQSNLDFS	cell cycle regulation; intracellular localization	CDK1, CDK2	x	-4.33135	-1.14967	10	4324200	77046000	-4.43476	3	1437400	29324000	-4.19944	4	1883700	29929000	-4.31412	3	1003100	17793000
P49840	P49840	Glycogen synthase kinase-3 alpha	GSK3A	CMGC	72	S	GGGVGASSSGGGPGGSGGGGSGGPGAGTSFP	-		x	-0.559443	-1.15958	5	16730000	13783000	0.037488	2	5310000	3619000	-0.755144	2	4059700	3626600	-0.559443	1	7360200	6537500
P49674	P49674	Casein kinase I isoform epsilon	CSNK1E	CK1	323	S	RREHEREERMGQLRGSATRALPPGPPTGATA	-	CK1E	x	-1.02396	-1.19991	20	5931700	9212200	-0.780982	7	1536500	3225600	-1.36177	6	3268400	3948000	-0.122871	7	1126800	2038600
Q9BVS4	Q9BVS4	Serine/threonine-protein kinase RIO2	RIOK2	Atypical	337	S	DDKNIETKEGSEFSFSDGEVAEKAEVYGSEN	-		x	-2.33062	-1.24404	8	9365800	33266000	-3.23006	1	488290	2970700	-2.53831	4	3627100	16034000	-2.01732	3	5250400	14262000
Q00536-2;Q00536	Q00536	Cyclin-dependent kinase 16	CDK16 PCTAIRE1 PCTK1	CMGC	227;153	S	SPIFDKPLSRRLRRVSLSEIGFGKLETYIKL	cytoskeletal reorganization; molecular association, regulation; enzymatic activity, inhibited; intracellular localization	PKACA	x	-1.46142	-1.24655	21	23467000	23429000	1.65345	7	11432000	5170800	-0.399226	6	6277000	10532000	-1.55218	8	5758000	7726000
O14976	O14976	Cyclin-G-associated kinase	GAK	Other	16	S	MSLLQSALDFLAGPGSLGGASGRDQSDFVGQ	-			-1.59608	0.0280713	1	65340	1361600	-		0	332020	-		0	619070	-1.59608	1	65340	410540
Q9P289;Q9P289-3;Q9P289-2	Q9P289	Serine/threonine-protein kinase MST4	STK26 MASK MST4	STE	325;263;248	S	DSESTSRENNTHPEWSFTTVRKKPDPKKVQN	-		x	-2.33171	-1.25248	3	2206700	7696600	-1.08406	1	1384800	3546600	-2.00331	1	573180	2782900	-2.76526	2	248700	1367200
O94804	O94804	Serine/threonine-protein kinase 10	STK10 LOK	STE	185	T	DIRLADFGVSAKNLKTLQKRDSFIGTPYWMA	-		x	0.348666	-1.34421	91	787390000	817930000	-0.0294175	26	257950000	137270000	1.57497	31	360080000	477740000	-0.271187	34	169370000	202920000
Q13188	Q13188	Serine/threonine-protein kinase 3;Serine/threonine-protein kinase 3 36kDa subunit;Serine/threonine-protein kinase 3 20kDa subunit	STK3 KRS1 MST2	STE	316	S	RHEEQQRELEEEEENSDEDELDSHTMVKTSV	-		x	-2.36706	-1.34423	12	9356300	32223000	-2.49725	4	1023300	5537000	-2.19755	5	5347700	15073000	-2.36289	3	2985300	11613000
P50750-2;P50750	P50750	Cyclin-dependent kinase 9	CDK9 CDC2L4 TAK	CMGC	464;347	S	LTSMFEYLAPPRRKGSQITQQSTNQSRNPAT	molecular association, regulation	CDK9	x	-1.6897	-1.35342	55	93118000	280940000	-1.64141	16	22077000	55594000	-1.8516	19	44731000	157120000	-1.82093	20	26310000	68224000
P49759-3;P49759;Q9HAZ1	P49759	Dual specificity protein kinase CLK1;Dual specificity protein kinase CLK4	CLK1 CLK	CMGC	383;341;339	S	FGSATYDDEHHSTLVSTRHYRAPEVILALGW	-		x	-2.98098	-1.40998	8	3712400	20517000	-2.53665	2	799770	4630500	-3.07183	5	2560700	13991000	-2.10427	1	351930	1895900
P53350	P53350	Serine/threonine-protein kinase PLK1	PLK1 PLK	Other	210	T	FGLATKVEYDGERKKTLCGTPNYIAPEVLSK	cell cycle, regulation; enzymatic activity, induced; molecular association, regulation			-1.83617	-0.59793	1	619450	1574500	-		0	0	-1.9794	1	361580	901140	-1.83617	1	257880	673350
Q14289-2;Q14289	Q14289	Protein-tyrosine kinase 2-beta	PTK2B FAK2 PYK2 RAFTK	TK	5;5	S	___________MSGVSEPLSRVKLGTLRRPE	-		x	-0.224411	-1.41383	9	7982800	9189600	-0.0776532	4	3458300	4104300	-0.224411	3	2792900	2879000	-0.354452	2	1731600	2206400
Q15375;Q15375-4;Q15375-2	Q15375	Ephrin type-A receptor 7	EPHA7 EHK3 HEK11	TK	792;788;787	T	FGLSRVIEDDPEAVYTTTGGKIPVRWTAPEA	-		x	-4.3886	-1.42559	2	704930	9972300	-2.68412	2	274880	1716200	-4.14135	1	122170	2781000	-4.63581	1	307880	5475100
Q6P5Z2	Q6P5Z2	Serine/threonine-protein kinase N3	PKN3 PKNBETA	AGC	544	S	RTKRPHMEPRTRRGPSPPASPTRKPPRLQDF	-		x	-3.06157	-1.42897	4	296960	6152900	-3.47534	1	70128	1414400	-2.18104	2	151540	2463600	-2.99293	1	75293	2274800
Q9NYV4;Q9NYV4-2;Q9NYV4-3	Q9NYV4	Cyclin-dependent kinase 12	CDK12 CRK7 CRKRS KIAA0904	CMGC	1082;1082;1081	S	RKETTSGTSTEPVKNSSPAPPQPAPGKVESG	-			-2.17262	-0.317822	1	491220	1049000	-1.16556	2	286900	424500	-2.17262	1	175550	280200	-3.98905	1	28769	344330
Q13263;Q13263-2	Q13263	Transcription intermediary factor 1-beta	TRIM28 KAP1 RNF96 TIF1B	Atypical	19;19	S	SAAAASAAAASAASGSPGPGEGSAGGEKRST	-		x	-1.56301	-1.4623	19	14307000	30070000	-1.17108	6	4733300	15539000	-1.56301	7	5887800	8747200	-1.37612	6	3685500	5783500
O95819-3;O95819;O95819-5;O95819-2;O95819-4;Q8N4C8;Q8N4C8-3;Q8N4C8-2;Q8N4C8-4;Q8N4C8-5;Q9UKE5;Q9UKE5-4;Q9UKE5-3;Q9UKE5-7;Q9UKE5-2;Q9UKE5-6;Q9UKE5-5;Q9UKE5-8	O95819	Mitogen-activated protein kinase kinase kinase kinase 4;Misshapen-like kinase 1;TRAF2 and NCK-interacting protein kinase	MAP4K4 HGK KIAA0687 NIK	STE	181;181;181;181;181;181;181;181;181;181;181;181;181;181;181;181;181;181	T	EVKLVDFGVSAQLDRTVGRRNTFIGTPYWMA	-		x	-1.94838	-1.5856	4	1881300	6197400	-2.00974	2	952010	3422500	-2.14786	1	360820	1085800	-0.882604	1	568490	1689100
Q16512-2;Q16512;Q16512-3	Q16512	Serine/threonine-protein kinase N1	PKN1 PAK1 PKN PRK1 PRKCL1	AGC	568;562;562	S	DISVEKLNLGTDSDSSPQKSSRDPPSSPSSL	-		x	-3.15863	-1.58622	16	3901800	39819000	-3.15863	4	579570	3974300	-2.94402	6	1930400	22093000	-3.49531	6	1391900	13752000
Q9NYV4;Q9NYV4-2;Q9NYV4-3	Q9NYV4	Cyclin-dependent kinase 12	CDK12 CRK7 CRKRS KIAA0904	CMGC	893;893;892	T	FGLARLYNSEESRPYTNKVITLWYRPPELLL	-		x	-3.45497	-1.60017	2	1488300	10451000	-4.04466	1	875190	8954300	-0.881586	2	201250	192210	-2.86515	1	411840	1304500
P24941;Q00526	P24941	Cyclin-dependent kinase 2;Cyclin-dependent kinase 3	CDK2 CDKN2	CMGC	160;160	T	DFGLARAFGVPLRTYTHEVVTLWYRAPEILL;DFGLARAFGVPVRTYTHEVVTLWYRAPEILL	cell cycle regulation; chromatin organization, altered; activity, induced; enzymatic activity, induced; protein conformation	CDK7, MAPK3, CDK2, MAPK1, CDK20	x	-3.92334	-1.64851	3	268590	6715500	-4.09297	2	210920	3984200	-3.77936	1	57671	2312200	-		0	419140
Q9BVS4	Q9BVS4	Serine/threonine-protein kinase RIO2	RIOK2	Atypical	335	S	GPDDKNIETKEGSEFSFSDGEVAEKAEVYGS	-		x	-2.73743	-1.65085	2	1495500	7603200	-2.62159	1	405040	2961400	-2.85326	1	1090400	4641800	-		0	0
P06493;P06493-2	P06493	Cyclin-dependent kinase 1	CDK1 CDC2 CDC28A CDKN1 P34CDC2	CMGC	19;19	Y	YTKIEKIGEGTYGVVYKGRHKTTGQVVAMKK	-		x	-5.05875	-1.82597	2	17470000	521190000	-4.82375	1	12454000	383100000	-		0	0	-5.29374	1	5016300	138100000
P07332;P07332-3;P07332-4;P07332-2	P07332	Tyrosine-protein kinase Fes/Fps	FES FPS	TK	421;363;421;363	T	RHSTSSSEQEREGGRTPTLEILKSHISGIFR	-		x	-3.13975	-1.98789	3	1854800	3427600	-		0	0	-5.24428	1	148300	2502300	-0.417272	2	1706500	925290
P07948	P07948	Tyrosine-protein kinase Lyn	LYN JTK8	TK	32	Y	VDLKTQPVRNTERTIYVRDPTSNKQQRPVPE	-		x	-2.73307	-2.29552	28	31404000	137380000	-3.00712	11	13323000	60144000	-2.67306	6	6799100	31422000	-2.43034	11	11282000	45812000
Q00526	Q00526	Cyclin-dependent kinase 3	CDK3 CDKN3	CMGC	14	T	__MDMFQKVEKIGEGTYGVVYKAKNRETGQL	-		x	-3.2746	-2.3931	13	48898000	973760000	-2.53662	4	15273000	340690000	-3.26646	4	24272000	424270000	-4.35987	5	9353300	208790000
P24941;P24941-2	P24941	Cyclin-dependent kinase 2	CDK2 CDKN2	CMGC	15;15	Y	_MENFQKVEKIGEGTYGVVYKARNKLTGEVV	cell cycle regulation; enzymatic activity inhibited; protein conformation; protein stabilization	WEE1	x	-4.74889	-2.47406	30	64335000	1498000000	-4.86295	10	11665000	355120000	-4.74012	13	39131000	802760000	-4.35149	7	13539000	340090000
P24941;P24941-2	P24941	Cyclin-dependent kinase 2	CDK2 CDKN2	CMGC	19;19	Y	FQKVEKIGEGTYGVVYKARNKLTGEVVALKK	-		x	-5.05875	-2.78392	2	17470000	521190000	-4.82375	1	12454000	383100000	-		0	0	-5.29374	1	5016300	138100000
Q86UE8;Q86UE8-2;Q86UE8-3	Q86UE8	Serine/threonine-protein kinase tousled-like 2	TLK2	Other	771;749;717	S	GAAIASTSGASNNSSSN______________	-		x	-4.14576	-2.86	2	1164200	8118600	-1.78459	1	399490	1791100	-3.93036	1	660100	5113500	-4.36114	1	104560	1213900
Q00535;Q00535-2	Q00535	Cyclin-dependent kinase 5	CDK5 CDKN5	CMGC	15;15	Y	_MQKYEKLEKIGEGTYGTVFKAKNRETHEIV	-	FYN, ABL	x	-1.97233	-3.20723	4	1036400	3255800	-		0	0	-1.65718	2	680190	1942700	-2.52685	2	356230	1313200
Q8N5S9;Q8N5S9-2;Q96RR4-3;Q96RR4-5;Q96RR4;Q96RR4-7;Q96RR4-4;Q96RR4-2;Q96RR4-6	Q8N5S9	Calcium/calmodulin-dependent protein kinase kinase 1;Calcium/calmodulin-dependent protein kinase kinase 2	CAMKK1 CAMKKA	Other	74;74;100;100;100;100;100;100;100	S	SRLLPARPSLSARKLSLQERPAGSYLEAQAG;TSGSQARPHLSGRKLSLQERSQGGLAAGGSL	enzymatic activity, induced; enzymatic activity, inhibited; molecular association, regulation	PKACA	x	-1.8573	-3.33625	18	30996000	83775000	-1.87405	6	5552600	17909000	-2.20746	8	16558000	47048000	-1.43429	4	8885700	18817000
O00506;Q9P289;Q9P289-3;Q9P289-2;Q9Y6E0;Q9Y6E0-2	O00506	Serine/threonine-protein kinase 25;Serine/threonine-protein kinase MST4;Serine/threonine-protein kinase 24;Serine/threonine-protein kinase 24 36 kDa subunit;Serine/threonine-protein kinase 24 12 kDa subunit	STK25 SOK1 YSK1	STE	168;172;172;95;184;172	T	DVKLADFGVAGQLTDTQIKRNTFVGTPFWMA;EVKLADFGVAGQLTDTQIKRNTFVGTPFWMA	-		x	-3.33113	-3.42012	43	33959000	235820000	-3.37323	14	10197000	71961000	-3.27196	13	12362000	81088000	-3.25662	16	11401000	82768000
O94804	O94804	Serine/threonine-protein kinase 10	STK10 LOK	STE	14	T	__MAFANFRRILRLSTFEKRKSREYEHVRRD	-			-3.60668	-5.29955	1	1127800	6767200	-		0	0	-4.22435	1	233870	1816300	-3.60668	1	893940	4950900
O00506;Q9P289;Q9P289-3;Q9P289-2;Q9Y6E0;Q9Y6E0-2	O00506	Serine/threonine-protein kinase 25;Serine/threonine-protein kinase MST4;Serine/threonine-protein kinase 24;Serine/threonine-protein kinase 24 36 kDa subunit;Serine/threonine-protein kinase 24 12 kDa subunit	STK25 SOK1 YSK1	STE	166;170;170;93;182;170	T	HGEVKLADFGVAGQLTDTQIKRNTFVGTPFW;QGDVKLADFGVAGQLTDTQIKRNTFVGTPFW	-		x	-3.3799	-3.46889	3	5003200	38406000	-2.68867	1	1830400	14769000	-3.3799	1	3052800	22575000	-3.41319	1	120040	1061900
O94804	O94804	Serine/threonine-protein kinase 10	STK10 LOK	STE	13	S	___MAFANFRRILRLSTFEKRKSREYEHVRR	-		x	-1.92262	-3.61549	11	5672800	17561000	-3.99756	1	114220	1678300	-2.06506	5	1444300	6881500	0.0768432	6	4114200	9001600
Q00526	Q00526	Cyclin-dependent kinase 3	CDK3 CDKN3	CMGC	15	Y	_MDMFQKVEKIGEGTYGVVYKAKNRETGQLV	-		x	-4.68398	-3.80247	26	63914000	1480100000	-4.48465	8	11393000	344650000	-4.74012	13	39131000	801530000	-3.23169	5	13390000	333920000
Q00526	Q00526	Cyclin-dependent kinase 3	CDK3 CDKN3	CMGC	19	Y	FQKVEKIGEGTYGVVYKAKNRETGQLVALKK	-		x	-5.05875	-4.17724	2	17470000	521190000	-4.82375	1	12454000	383100000	-		0	0	-5.29374	1	5016300	138100000
O94804	O94804	Serine/threonine-protein kinase 10	STK10 LOK	STE	191	S	FGVSAKNLKTLQKRDSFIGTPYWMAPEVVMC	-		x	-2.71828	-4.41116	2	328340	1558900	-2.41789	1	197700	662750	-		0	0	-3.01867	1	130640	896130
P07949;P07949-2	P07949	Proto-oncogene tyrosine-protein kinase receptor Ret;Soluble RET kinase fragment;Extracellular cell-membrane anchored RET cadherin 120 kDa fragment	RET CDHF12 CDHR16 PTC RET51	TK	836;836	S	KVGPGYLGSGGSRNSSSLDHPDERALTMGDL	-			-3.73227	-1.00474	1	50393	1378000	-		0	501560	-		0	0	-3.73227	1	50393	876470
