# Supplementary material for: Induction of Macrophage Function in Human THP-1 Cells Is Associated with Rewiring of MAPK Signaling and Activation of MAP3K7 (TAK1) Protein Kinase
Source: Front Cell Dev Biol. 2016 Mar 30;4:21. doi: 10.3389/fcell.2016.00021 (PMC4811913; doi:10.3389/fcell.2016.00021)
Supplement: Supplementary file 3 [file Table2.XLSX]

## Sheet: KEGG_GO
Functional Annotation Enrichment Analysis
Kinases with at least two-fold abundance difference between monocytic and macrophage-like THP-1 cells were subjected to statistical enrichment analysis of KEGG pathways and GO terms in Molecular Function (MF) or Biological Processes (BP) with DAVID Bioinformatics Resources 6.7 (Huang et la., Nature Protocols 2009). Terms with Benjamini-Hochberg-corrected p-values ≤ 0.002 are shown.
Monocytic THP-1 cells
Category	Term	Count	%	PValue	Genes	List Total	Pop Hits	Pop Total	Fold Enrichment	Bonferroni	Benjamini	FDR
GOTERM_MF_FAT	GO:0004672~protein kinase activity	60	100	1.8467e-80	P78362, Q96GX5, Q13188, P53350, Q7L7X3, Q00534, P06213, Q15375, Q96SB4, O14757, P21127, Q9H2K8, P49759, O94806, P16591, Q9H2G2, Q9BVS4, Q6P5Z2, P49761, Q9BZL6, P49760, Q13627, Q9P289, Q86Y07, P07332, P23443, P17252, Q12851, Q13164, P06493, O14965, P78527, P42680, Q9NYV4, P42684, Q9NSY1, Q96GD4, P43405, P08631, P07947, P07949, O75676, Q9BWU1, Q9Y616, P36888, Q13233, O96013, Q86UE8, O96017, Q05655,…	60	606	12983	21.4241	2.36378e-78	2.36378e-78	2.14464e-77
GOTERM_BP_FAT	GO:0006468~protein amino acid phosphorylation	60	100	6.13074e-79	P78362, Q96GX5, Q13188, P53350, Q7L7X3, Q00534, P06213, Q15375, Q96SB4, O14757, P21127, Q9H2K8, P49759, O94806, P16591, Q9H2G2, Q9BVS4, Q6P5Z2, P49761, Q9BZL6, P49760, Q13627, Q9P289, Q86Y07, P07332, P23443, P17252, Q12851, Q13164, P06493, O14965, P78527, P42680, Q9NYV4, P42684, Q9NSY1, Q96GD4, P43405, P08631, P07947, P07949, O75676, Q9BWU1, Q9Y616, P36888, Q13233, O96013, Q86UE8, O96017, Q05655,…	60	667	13528	20.2819	5.45635e-76	5.45635e-76	9.54246e-76
GOTERM_BP_FAT	GO:0016310~phosphorylation	60	100	4.38714e-74	P78362, Q96GX5, Q13188, P53350, Q7L7X3, Q00534, P06213, Q15375, Q96SB4, O14757, P21127, Q9H2K8, P49759, O94806, P16591, Q9H2G2, Q9BVS4, Q6P5Z2, P49761, Q9BZL6, P49760, Q13627, Q9P289, Q86Y07, P07332, P23443, P17252, Q12851, Q13164, P06493, O14965, P78527, P42680, Q9NYV4, P42684, Q9NSY1, Q96GD4, P43405, P08631, P07947, P07949, O75676, Q9BWU1, Q9Y616, P36888, Q13233, O96013, Q86UE8, O96017, Q05655,…	60	800	13528	16.91	3.90455e-71	1.95228e-71	6.82856e-71
GOTERM_BP_FAT	GO:0006796~phosphate metabolic process	60	100	6.78271e-69	P78362, Q96GX5, Q13188, P53350, Q7L7X3, Q00534, P06213, Q15375, Q96SB4, O14757, P21127, Q9H2K8, P49759, O94806, P16591, Q9H2G2, Q9BVS4, Q6P5Z2, P49761, Q9BZL6, P49760, Q13627, Q9P289, Q86Y07, P07332, P23443, P17252, Q12851, Q13164, P06493, O14965, P78527, P42680, Q9NYV4, P42684, Q9NSY1, Q96GD4, P43405, P08631, P07947, P07949, O75676, Q9BWU1, Q9Y616, P36888, Q13233, O96013, Q86UE8, O96017, Q05655,…	60	973	13528	13.9034	6.03661e-66	2.0122e-66	1.05573e-65
GOTERM_BP_FAT	GO:0006793~phosphorus metabolic process	60	100	6.78271e-69	P78362, Q96GX5, Q13188, P53350, Q7L7X3, Q00534, P06213, Q15375, Q96SB4, O14757, P21127, Q9H2K8, P49759, O94806, P16591, Q9H2G2, Q9BVS4, Q6P5Z2, P49761, Q9BZL6, P49760, Q13627, Q9P289, Q86Y07, P07332, P23443, P17252, Q12851, Q13164, P06493, O14965, P78527, P42680, Q9NYV4, P42684, Q9NSY1, Q96GD4, P43405, P08631, P07947, P07949, O75676, Q9BWU1, Q9Y616, P36888, Q13233, O96013, Q86UE8, O96017, Q05655,…	60	973	13528	13.9034	6.03661e-66	2.0122e-66	1.05573e-65
GOTERM_MF_FAT	GO:0004674~protein serine/threonine kinase activity	49	81.6667	1.32513e-61	P78362, Q96GX5, Q13188, P53350, Q7L7X3, Q00534, Q96SB4, O14757, P21127, P49759, Q9H2K8, O94806, Q9H2G2, Q9BVS4, Q6P5Z2, P49761, Q9BZL6, P49760, Q13627, Q9P289, Q86Y07, P23443, P17252, Q12851, P06493, Q13164, O14965, P78527, Q9NYV4, Q96GD4, Q9NSY1, O75676, Q9BWU1, Q9Y616, Q13233, O96013, Q86UE8, O96017, Q05655, P24941, Q14004, Q96RR4, O14976, P15735, Q16512, Q16513, O75582, Q9UL54, P30291	60	430	12983	24.6576	1.69617e-59	8.48084e-60	1.53892e-58
GOTERM_MF_FAT	GO:0005524~ATP binding	60	100	7.10829e-57	P78362, Q96GX5, Q13188, P53350, Q7L7X3, Q00534, P06213, Q15375, Q96SB4, O14757, P21127, Q9H2K8, P49759, O94806, P16591, Q9H2G2, Q9BVS4, Q6P5Z2, P49761, Q9BZL6, P49760, Q13627, Q9P289, Q86Y07, P07332, P23443, P17252, Q12851, Q13164, P06493, O14965, P78527, P42680, Q9NYV4, P42684, Q9NSY1, Q96GD4, P43405, P08631, P07947, P07949, O75676, Q9BWU1, Q9Y616, P36888, Q13233, O96013, Q86UE8, O96017, Q05655,…	60	1477	12983	8.79012	9.09862e-55	3.03287e-55	8.2551e-54
GOTERM_MF_FAT	GO:0032559~adenyl ribonucleotide binding	60	100	1.597e-56	P78362, Q96GX5, Q13188, P53350, Q7L7X3, Q00534, P06213, Q15375, Q96SB4, O14757, P21127, Q9H2K8, P49759, O94806, P16591, Q9H2G2, Q9BVS4, Q6P5Z2, P49761, Q9BZL6, P49760, Q13627, Q9P289, Q86Y07, P07332, P23443, P17252, Q12851, Q13164, P06493, O14965, P78527, P42680, Q9NYV4, P42684, Q9NSY1, Q96GD4, P43405, P08631, P07947, P07949, O75676, Q9BWU1, Q9Y616, P36888, Q13233, O96013, Q86UE8, O96017, Q05655,…	60	1497	12983	8.67268	2.04416e-54	5.11041e-55	1.85465e-53
GOTERM_MF_FAT	GO:0030554~adenyl nucleotide binding	60	100	3.65703e-55	P78362, Q96GX5, Q13188, P53350, Q7L7X3, Q00534, P06213, Q15375, Q96SB4, O14757, P21127, Q9H2K8, P49759, O94806, P16591, Q9H2G2, Q9BVS4, Q6P5Z2, P49761, Q9BZL6, P49760, Q13627, Q9P289, Q86Y07, P07332, P23443, P17252, Q12851, Q13164, P06493, O14965, P78527, P42680, Q9NYV4, P42684, Q9NSY1, Q96GD4, P43405, P08631, P07947, P07949, O75676, Q9BWU1, Q9Y616, P36888, Q13233, O96013, Q86UE8, O96017, Q05655,…	60	1577	12983	8.23272	4.681e-53	9.36199e-54	4.24703e-52
GOTERM_MF_FAT	GO:0001883~purine nucleoside binding	60	100	9.06544e-55	P78362, Q96GX5, Q13188, P53350, Q7L7X3, Q00534, P06213, Q15375, Q96SB4, O14757, P21127, Q9H2K8, P49759, O94806, P16591, Q9H2G2, Q9BVS4, Q6P5Z2, P49761, Q9BZL6, P49760, Q13627, Q9P289, Q86Y07, P07332, P23443, P17252, Q12851, Q13164, P06493, O14965, P78527, P42680, Q9NYV4, P42684, Q9NSY1, Q96GD4, P43405, P08631, P07947, P07949, O75676, Q9BWU1, Q9Y616, P36888, Q13233, O96013, Q86UE8, O96017, Q05655,…	60	1601	12983	8.10931	1.16038e-52	1.93396e-53	1.0528e-51
GOTERM_MF_FAT	GO:0001882~nucleoside binding	60	100	1.36799e-54	P78362, Q96GX5, Q13188, P53350, Q7L7X3, Q00534, P06213, Q15375, Q96SB4, O14757, P21127, Q9H2K8, P49759, O94806, P16591, Q9H2G2, Q9BVS4, Q6P5Z2, P49761, Q9BZL6, P49760, Q13627, Q9P289, Q86Y07, P07332, P23443, P17252, Q12851, Q13164, P06493, O14965, P78527, P42680, Q9NYV4, P42684, Q9NSY1, Q96GD4, P43405, P08631, P07947, P07949, O75676, Q9BWU1, Q9Y616, P36888, Q13233, O96013, Q86UE8, O96017, Q05655,…	60	1612	12983	8.05397	1.75103e-52	2.50147e-53	1.58869e-51
GOTERM_MF_FAT	GO:0032553~ribonucleotide binding	60	100	3.36966e-51	P78362, Q96GX5, Q13188, P53350, Q7L7X3, Q00534, P06213, Q15375, Q96SB4, O14757, P21127, Q9H2K8, P49759, O94806, P16591, Q9H2G2, Q9BVS4, Q6P5Z2, P49761, Q9BZL6, P49760, Q13627, Q9P289, Q86Y07, P07332, P23443, P17252, Q12851, Q13164, P06493, O14965, P78527, P42680, Q9NYV4, P42684, Q9NSY1, Q96GD4, P43405, P08631, P07947, P07949, O75676, Q9BWU1, Q9Y616, P36888, Q13233, O96013, Q86UE8, O96017, Q05655,…	60	1836	12983	7.07135	4.31316e-49	5.39145e-50	3.91329e-48
GOTERM_MF_FAT	GO:0032555~purine ribonucleotide binding	60	100	3.36966e-51	P78362, Q96GX5, Q13188, P53350, Q7L7X3, Q00534, P06213, Q15375, Q96SB4, O14757, P21127, Q9H2K8, P49759, O94806, P16591, Q9H2G2, Q9BVS4, Q6P5Z2, P49761, Q9BZL6, P49760, Q13627, Q9P289, Q86Y07, P07332, P23443, P17252, Q12851, Q13164, P06493, O14965, P78527, P42680, Q9NYV4, P42684, Q9NSY1, Q96GD4, P43405, P08631, P07947, P07949, O75676, Q9BWU1, Q9Y616, P36888, Q13233, O96013, Q86UE8, O96017, Q05655,…	60	1836	12983	7.07135	4.31316e-49	5.39145e-50	3.91329e-48
GOTERM_MF_FAT	GO:0017076~purine nucleotide binding	60	100	4.62207e-50	P78362, Q96GX5, Q13188, P53350, Q7L7X3, Q00534, P06213, Q15375, Q96SB4, O14757, P21127, Q9H2K8, P49759, O94806, P16591, Q9H2G2, Q9BVS4, Q6P5Z2, P49761, Q9BZL6, P49760, Q13627, Q9P289, Q86Y07, P07332, P23443, P17252, Q12851, Q13164, P06493, O14965, P78527, P42680, Q9NYV4, P42684, Q9NSY1, Q96GD4, P43405, P08631, P07947, P07949, O75676, Q9BWU1, Q9Y616, P36888, Q13233, O96013, Q86UE8, O96017, Q05655,…	60	1918	12983	6.76903	5.91625e-48	6.57361e-49	5.36777e-47
GOTERM_MF_FAT	GO:0000166~nucleotide binding	60	100	5.70232e-46	P78362, Q96GX5, Q13188, P53350, Q7L7X3, Q00534, P06213, Q15375, Q96SB4, O14757, P21127, Q9H2K8, P49759, O94806, P16591, Q9H2G2, Q9BVS4, Q6P5Z2, P49761, Q9BZL6, P49760, Q13627, Q9P289, Q86Y07, P07332, P23443, P17252, Q12851, Q13164, P06493, O14965, P78527, P42680, Q9NYV4, P42684, Q9NSY1, Q96GD4, P43405, P08631, P07947, P07949, O75676, Q9BWU1, Q9Y616, P36888, Q13233, O96013, Q86UE8, O96017, Q05655,…	60	2245	12983	5.78307	7.29897e-44	7.29897e-45	6.62229e-43
GOTERM_MF_FAT	GO:0004713~protein tyrosine kinase activity	18	30	4.81848e-19	P36888, P49759, P07332, P16591, Q96RR4, P42680, P42684, P43405, P49761, P49760, P08631, Q13627, P06213, Q9P289, P07947, Q15375, P30291, P07949	60	166	12983	23.4633	6.16765e-17	5.60696e-18	5.59586e-16
GOTERM_BP_FAT	GO:0046777~protein amino acid autophosphorylation	14	23.3333	2.88109e-17	P36888, P49759, Q9H2K8, Q13233, P16591, Q13164, Q96RR4, Q9NYV4, P43405, P49761, Q13627, P06213, P07947, Q86Y07	60	85	13528	37.1357	2.56417e-14	6.41043e-15	4.48441e-14
GOTERM_MF_FAT	GO:0004715~non-membrane spanning protein tyrosine kinase activity	10	16.6667	1.36731e-13	P42680, P49759, P07332, P42684, P43405, P08631, P16591, Q13627, P07947, P30291	60	41	12983	52.7764	1.75078e-11	1.45894e-12	1.58851e-10
GOTERM_BP_FAT	GO:0007243~protein kinase cascade	18	30	1.81305e-13	Q96SB4, Q9H2K8, Q13233, P23443, P78362, P17252, Q12851, Q13164, Q13188, Q96RR4, P42680, P43405, Q16512, P06213, O75582, Q9UL54, P07949, O75676	60	370	13528	10.9686	1.61356e-10	3.22713e-11	2.82196e-10
GOTERM_MF_FAT	GO:0004697~protein kinase C activity	7	11.6667	3.28888e-11	P17252, Q6P5Z2, O94806, Q9BZL6, Q16512, Q05655, Q16513	60	15	12983	100.979	4.20977e-09	3.23828e-10	3.81949e-08
GOTERM_BP_FAT	GO:0007242~intracellular signaling cascade	27	45	2.19991e-12	Q96SB4, O14757, Q9H2K8, Q13233, P23443, P78362, Q86UE8, P17252, O94806, P16591, Q12851, O96017, Q13164, P06493, Q05655, Q13188, O14965, Q96RR4, P42680, P43405, Q9BZL6, Q16512, O75582, P06213, Q9UL54, P07949, O75676	60	1256	13528	4.84682	1.95792e-09	3.2632e-10	3.42415e-09
GOTERM_MF_FAT	GO:0004693~cyclin-dependent protein kinase activity	7	11.6667	3.70189e-09	Q9NYV4, Q9BWU1, P21127, Q00534, P06493, P24941, Q14004	60	30	12983	50.4894	4.73842e-07	3.38458e-08	4.29913e-06
GOTERM_BP_FAT	GO:0018108~peptidyl-tyrosine phosphorylation	8	13.3333	9.74682e-10	P49759, P07332, P42684, P43405, P49761, P16591, Q13627, P06213	60	46	13528	39.2116	8.67466e-07	1.23924e-07	1.51709e-06
GOTERM_BP_FAT	GO:0018212~peptidyl-tyrosine modification	8	13.3333	1.33177e-09	P49759, P07332, P42684, P43405, P49761, P16591, Q13627, P06213	60	48	13528	37.5778	1.18527e-06	1.48159e-07	2.07289e-06
GOTERM_BP_FAT	GO:0000165~MAPKKK cascade	11	18.3333	5.98516e-09	Q9H2K8, Q13233, P17252, P43405, Q12851, Q16512, Q13164, P06213, Q9UL54, P07949, Q96RR4	60	184	13528	13.479	5.32678e-06	5.91866e-07	9.31587e-06
GOTERM_MF_FAT	GO:0000287~magnesium ion binding	13	21.6667	6.93584e-07	Q96SB4, Q9Y616, Q13233, P78362, O96017, Q13188, P42684, Q96GD4, Q9P289, O75582, Q9UL54, P30291, O75676	60	452	12983	6.22341	8.87748e-05	5.91857e-06	0.000805479
KEGG_PATHWAY	hsa04110:Cell cycle	8	13.3333	2.11508e-05	O14757, P53350, Q00534, O96017, P06493, P24941, P30291, P78527	37	125	5085	8.79568	0.00120488	0.00120488	0.0209631
GOTERM_MF_FAT	GO:0019900~kinase binding	7	11.6667	0.000155276	O14757, P36888, Q13233, Q7L7X3, P16591, P06213, O75676	60	179	12983	8.46192	0.0196806	0.00124153	0.180179
GOTERM_BP_FAT	GO:0045859~regulation of protein kinase activity	10	16.6667	1.67822e-05	O14757, Q9Y616, Q13233, P17252, P43405, O94806, Q16512, P06213, Q9UL54, Q96RR4	60	345	13528	6.53527	0.0148253	0.00149251	0.0261182
GOTERM_BP_FAT	GO:0043549~regulation of kinase activity	10	16.6667	2.20032e-05	O14757, Q9Y616, Q13233, P17252, P43405, O94806, Q16512, P06213, Q9UL54, Q96RR4	60	357	13528	6.31559	0.0193926	0.0017787	0.0342424
KEGG_PATHWAY	hsa04010:MAPK signaling pathway	10	16.6667	7.12997e-05	Q9H2K8, Q13233, Q7L7X3, P17252, Q12851, Q13164, O75582, Q9UL54, Q13188, O75676	37	267	5085	5.14728	0.00405598	0.00203005	0.0706512
GOTERM_BP_FAT	GO:0051338~regulation of transferase activity	10	16.6667	3.04232e-05	O14757, Q9Y616, Q13233, P17252, P43405, O94806, Q16512, P06213, Q9UL54, Q96RR4	60	372	13528	6.06093	0.0267138	0.00208068	0.0473431
GOTERM_BP_FAT	GO:0042325~regulation of phosphorylation	11	18.3333	2.94846e-05	O14757, Q9Y616, Q13233, P17252, P43405, O94806, Q16512, P06213, Q05655, Q9UL54, Q96RR4	60	466	13528	5.32217	0.0259003	0.00218442	0.0458828
GOTERM_BP_FAT	GO:0019220~regulation of phosphate metabolic process	11	18.3333	4.14115e-05	O14757, Q9Y616, Q13233, P17252, P43405, O94806, Q16512, P06213, Q05655, Q9UL54, Q96RR4	60	485	13528	5.11368	0.0361861	0.00245412	0.0644374
GOTERM_BP_FAT	GO:0051174~regulation of phosphorus metabolic process	11	18.3333	4.14115e-05	O14757, Q9Y616, Q13233, P17252, P43405, O94806, Q16512, P06213, Q05655, Q9UL54, Q96RR4	60	485	13528	5.11368	0.0361861	0.00245412	0.0644374
GOTERM_BP_FAT	GO:0051301~cell division	9	15	3.92612e-05	Q9BWU1, P53350, P21127, Q96GD4, Q00534, P06493, P24941, P30291, Q14004	60	295	13528	6.87864	0.0343397	0.00249283	0.0610924
Macrophage-like THP-1 cells
Category	Term	Count	%	PValue	Genes	List Total	Pop Hits	Pop Total	Fold Enrichment	Bonferroni	Benjamini	FDR
GOTERM_MF_FAT	GO:0004672~protein kinase activity	25	100	7.36503e-33	Q07002, Q12866, P12931, Q14289, Q02750, Q14164, Q9UKE5, Q96BR1, O94804, O00141, O43318, Q14012, Q04771, P53667, Q9Y2U5, Q9UQM7, Q00535, P45985, O94921, Q13554, P09769, Q8N5S9, P46734, O15264, Q9Y5S2	25	606	12983	21.4241	5.89203e-31	5.89203e-31	7.82989e-30
GOTERM_BP_FAT	GO:0006468~protein amino acid phosphorylation	25	100	2.86037e-32	Q07002, Q12866, P12931, Q14289, Q02750, Q14164, Q9UKE5, Q96BR1, O94804, O00141, O43318, Q14012, Q04771, P53667, Q9Y2U5, Q9UQM7, Q00535, P45985, O94921, Q13554, P09769, Q8N5S9, P46734, O15264, Q9Y5S2	25	667	13528	20.2819	1.69334e-29	1.69334e-29	4.2168e-29
GOTERM_BP_FAT	GO:0016310~phosphorylation	25	100	2.41045e-30	Q07002, Q12866, P12931, Q14289, Q02750, Q14164, Q9UKE5, Q96BR1, O94804, O00141, O43318, Q14012, Q04771, P53667, Q9Y2U5, Q9UQM7, Q00535, P45985, O94921, Q13554, P09769, Q8N5S9, P46734, O15264, Q9Y5S2	25	800	13528	16.91	1.42699e-27	7.13494e-28	3.55351e-27
GOTERM_BP_FAT	GO:0006793~phosphorus metabolic process	25	100	2.8169e-28	Q07002, Q12866, P12931, Q14289, Q02750, Q14164, Q9UKE5, Q96BR1, O94804, O00141, O43318, Q14012, Q04771, P53667, Q9Y2U5, Q9UQM7, Q00535, P45985, O94921, Q13554, P09769, Q8N5S9, P46734, O15264, Q9Y5S2	25	973	13528	13.9034	1.66761e-25	5.55869e-26	4.15271e-25
GOTERM_BP_FAT	GO:0006796~phosphate metabolic process	25	100	2.8169e-28	Q07002, Q12866, P12931, Q14289, Q02750, Q14164, Q9UKE5, Q96BR1, O94804, O00141, O43318, Q14012, Q04771, P53667, Q9Y2U5, Q9UQM7, Q00535, P45985, O94921, Q13554, P09769, Q8N5S9, P46734, O15264, Q9Y5S2	25	973	13528	13.9034	1.66761e-25	5.55869e-26	4.15271e-25
GOTERM_MF_FAT	GO:0004674~protein serine/threonine kinase activity	21	84	1.52719e-26	Q07002, Q02750, Q14164, Q9UKE5, Q96BR1, O94804, O00141, O43318, Q14012, Q04771, P53667, Q9Y2U5, Q9UQM7, Q00535, P45985, O94921, Q13554, Q8N5S9, P46734, O15264, Q9Y5S2	25	430	12983	25.3621	1.22175e-24	6.10875e-25	1.62358e-23
GOTERM_MF_FAT	GO:0005524~ATP binding	25	100	1.86974e-23	Q07002, Q12866, P12931, Q14289, Q02750, Q14164, Q9UKE5, Q96BR1, O94804, O00141, O43318, Q14012, Q04771, P53667, Q9Y2U5, Q9UQM7, Q00535, P45985, O94921, Q13554, P09769, Q8N5S9, P46734, O15264, Q9Y5S2	25	1477	12983	8.79012	1.49579e-21	4.98596e-22	1.98775e-20
GOTERM_MF_FAT	GO:0032559~adenyl ribonucleotide binding	25	100	2.58861e-23	Q07002, Q12866, P12931, Q14289, Q02750, Q14164, Q9UKE5, Q96BR1, O94804, O00141, O43318, Q14012, Q04771, P53667, Q9Y2U5, Q9UQM7, Q00535, P45985, O94921, Q13554, P09769, Q8N5S9, P46734, O15264, Q9Y5S2	25	1497	12983	8.67268	2.07089e-21	5.17723e-22	2.752e-20
GOTERM_MF_FAT	GO:0030554~adenyl nucleotide binding	25	100	9.11609e-23	Q07002, Q12866, P12931, Q14289, Q02750, Q14164, Q9UKE5, Q96BR1, O94804, O00141, O43318, Q14012, Q04771, P53667, Q9Y2U5, Q9UQM7, Q00535, P45985, O94921, Q13554, P09769, Q8N5S9, P46734, O15264, Q9Y5S2	25	1577	12983	8.23272	7.29287e-21	1.45857e-21	9.69146e-20
GOTERM_MF_FAT	GO:0001883~purine nucleoside binding	25	100	1.31338e-22	Q07002, Q12866, P12931, Q14289, Q02750, Q14164, Q9UKE5, Q96BR1, O94804, O00141, O43318, Q14012, Q04771, P53667, Q9Y2U5, Q9UQM7, Q00535, P45985, O94921, Q13554, P09769, Q8N5S9, P46734, O15264, Q9Y5S2	25	1601	12983	8.10931	1.0507e-20	1.75117e-21	1.39628e-19
GOTERM_MF_FAT	GO:0001882~nucleoside binding	25	100	1.5498e-22	Q07002, Q12866, P12931, Q14289, Q02750, Q14164, Q9UKE5, Q96BR1, O94804, O00141, O43318, Q14012, Q04771, P53667, Q9Y2U5, Q9UQM7, Q00535, P45985, O94921, Q13554, P09769, Q8N5S9, P46734, O15264, Q9Y5S2	25	1612	12983	8.05397	1.23984e-20	1.7712e-21	1.64762e-19
GOTERM_MF_FAT	GO:0032553~ribonucleotide binding	25	100	3.5943e-21	Q07002, Q12866, P12931, Q14289, Q02750, Q14164, Q9UKE5, Q96BR1, O94804, O00141, O43318, Q14012, Q04771, P53667, Q9Y2U5, Q9UQM7, Q00535, P45985, O94921, Q13554, P09769, Q8N5S9, P46734, O15264, Q9Y5S2	25	1836	12983	7.07135	2.87544e-19	3.5943e-20	3.82116e-18
GOTERM_MF_FAT	GO:0032555~purine ribonucleotide binding	25	100	3.5943e-21	Q07002, Q12866, P12931, Q14289, Q02750, Q14164, Q9UKE5, Q96BR1, O94804, O00141, O43318, Q14012, Q04771, P53667, Q9Y2U5, Q9UQM7, Q00535, P45985, O94921, Q13554, P09769, Q8N5S9, P46734, O15264, Q9Y5S2	25	1836	12983	7.07135	2.87544e-19	3.5943e-20	3.82116e-18
GOTERM_MF_FAT	GO:0017076~purine nucleotide binding	25	100	1.03241e-20	Q07002, Q12866, P12931, Q14289, Q02750, Q14164, Q9UKE5, Q96BR1, O94804, O00141, O43318, Q14012, Q04771, P53667, Q9Y2U5, Q9UQM7, Q00535, P45985, O94921, Q13554, P09769, Q8N5S9, P46734, O15264, Q9Y5S2	25	1918	12983	6.76903	8.25926e-19	9.17696e-20	1.09757e-17
GOTERM_MF_FAT	GO:0000166~nucleotide binding	25	100	4.61158e-19	Q07002, Q12866, P12931, Q14289, Q02750, Q14164, Q9UKE5, Q96BR1, O94804, O00141, O43318, Q14012, Q04771, P53667, Q9Y2U5, Q9UQM7, Q00535, P45985, O94921, Q13554, P09769, Q8N5S9, P46734, O15264, Q9Y5S2	25	2245	12983	5.78307	3.68926e-17	3.68926e-18	4.90264e-16
KEGG_PATHWAY	hsa04912:GnRH signaling pathway	9	36	1.6177e-10	P12931, Q9Y2U5, Q14289, Q9UQM7, P45985, Q02750, Q13554, P46734, O15264	17	98	5085	27.47	8.89736e-09	8.89736e-09	1.59114e-07
GOTERM_MF_FAT	GO:0004713~protein tyrosine kinase activity	8	32	1.41857e-08	O43318, Q12866, P12931, Q14289, P45985, Q02750, P09769, P46734	25	166	12983	25.0275	1.13485e-06	1.03168e-07	1.5081e-05
GOTERM_BP_FAT	GO:0007243~protein kinase cascade	10	40	7.07076e-09	O43318, P12931, Q9Y2U5, Q14289, Q00535, P45985, Q02750, Q9UKE5, P46734, O15264	25	370	13528	14.6249	4.18588e-06	1.04647e-06	1.04238e-05
GOTERM_MF_FAT	GO:0004683~calmodulin-dependent protein kinase activity	4	16	6.19839e-06	Q14012, Q9UQM7, Q13554, Q8N5S9	25	20	12983	103.864	0.00049575	4.13219e-05	0.00658942
GOTERM_BP_FAT	GO:0000165~MAPKKK cascade	7	28	6.40744e-07	O43318, Q9Y2U5, Q14289, P45985, Q02750, Q9UKE5, P46734	25	184	13528	20.5861	0.000379249	7.58613e-05	0.000944588
KEGG_PATHWAY	hsa04620:Toll-like receptor signaling pathway	6	24	1.02782e-05	O43318, P45985, Q02750, Q14164, P46734, O15264	17	101	5085	17.7694	0.000565146	0.000282613	0.010109
GOTERM_BP_FAT	GO:0007242~intracellular signaling cascade	12	48	3.38192e-06	O43318, P12931, P53667, Q9Y2U5, Q14289, Q00535, P45985, Q02750, Q9UKE5, P46734, Q9Y5S2, O15264	25	1256	13528	5.16994	0.0020001	0.000333628	0.00498555
GOTERM_MF_FAT	GO:0004708~MAP kinase kinase activity	3	12	0.000252301	O43318, Q02750, P46734	25	13	12983	119.843	0.0199842	0.00155161	0.267899
GOTERM_MF_FAT	GO:0004712~protein serine/threonine/tyrosine kinase activity	3	12	0.000338869	O43318, Q02750, P46734	25	15	12983	103.864	0.0267499	0.00193485	0.35967
